# Supplementary material for: {4,4′,6,6′-Tetra­iodo-2,2′-[propane-1,3-diylbis(nitrilo­methanylyl­idene)]diphenolato-κ4 O,N,N′,O′}nickel(II)
Source: Acta Crystallogr Sect E Struct Rep Online. 2012 Jul 18;68(Pt 8):m1090. doi: 10.1107/S1600536812032138 (PMC3414144; doi:10.1107/S1600536812032138)
Supplement: Supplementary file 1 [file e-68-m1090-sup1.cif]

##############################################################################
#                                                                            #
# This CIF contains the data in a paper accepted for publication in          #
# Acta Crystallographica Section E. It conforms to the requirements of       #
# Notes for Authors for Acta Crystallographica Section E, and has been       #
# peer reviewed under the auspices of the IUCr Commission on Journals.       #
#                                                                            #
# Full details of the Crystallographic Information File format               #
# are given in the paper "The Crystallographic Information File (CIF):       #
# a New Standard Archive File for Crystallography" by S. R. Hall, F. H.      #
# Allen and I. D. Brown [Acta Cryst. (1991), A47, 655-685].                  #
#                                                                            #
# The current version of the core CIF dictionary is obtainable from          #
# ftp://ftp.iucr.org/pub/cif_core.dic.                                       #
#                                                                            #
# Software is freely available for graphical display of the structure(s)     #
# in this CIF. For information consult the CIF software page                 #
# http://www.iucr.org/resources/cif/software.                                #
#                                                                            #
# This file may be used for bona fide research purposes within the           #
# scientific community so long as proper attribution is given to the journal # 
# article from which it was obtained.                                        #
#                                                                            #
##############################################################################
data_global
_audit_creation_method     'form.cif (version 2.0)'
_journal_data_validation_number     ?
_journal_date_recd_electronic     2012-06-30
_journal_date_accepted     2012-07-14
_journal_name_full     'Acta Crystallographica, Section E'
_journal_year     2012
_journal_volume     68
_journal_issue      8
_journal_page_first     m1090
_journal_page_last     m1090
_journal_paper_category     QM
_journal_paper_doi     10.1107/S1600536812032138
_journal_coeditor_code     SU2472
_publ_contact_author_name     'Prof. Tahir, Muhammad Nawaz '
_publ_contact_author_address
;
Department of Physics
University of Sargodha
Punjab, Pakistan
;
_publ_contact_author_email     'dmntahir_uos@yahoo.com, zsrkk@yahoo.com'
_publ_contact_author_fax     ?
_publ_contact_author_phone     ?
_publ_section_title
;\
{4,4',6,6'-Tetraiodo-2,2'-[propane-1,3-diylbis(nitrilomethanylylidene)]\
diphenolato-\k^4^<i>O</i>,<i>N</i>,<i>N</i>',<i>O</i>'}nickel(II)
;
loop_
    _publ_author_name
    _publ_author_footnote
    _publ_author_address
    'Kargar, Hadi' .
;
Department of Chemistry,
Payame Noor University,
PO Box 19395-3697 Tehran,
I. R. of Iran
;
    'Kia, Reza'
;
Present address:
Structural Dynamics of (Bio)Chemical Systems,
Max Planck Institute for Biophysical Chemistry,
Am Fassberg 11,
37077 G\"ottingen, Germany
;
;
      Department of Chemistry,
      Science and Research Branch,
      Islamic Azad University,
      Tehran,
      Iran
;
    'Adabi Ardakani, Amir' .
;
Ardakan Branch,
Islamic Azad University,
Ardakan,
Iran
;
    'Tahir, Muhammad Nawaz' .
;
Department of Physics
University of Sargodha
Punjab, Pakistan
;
data_I
_audit_creation_method     SHELXL-97
_chemical_name_systematic
;
{4,4',6,6'-Tetraiodo-2,2'-[propane-1,3-
diylbis(nitrilomethanylylidene)]diphenolato-
\k^4^<i>O</i>,<i>N</i>,<i>N</i>',<i>O</i>'}nickel(II)
;
_chemical_name_common
;
Bis(3,5-diiodosalicylidene)-1,3-propanediamine nickel(II)
;
_chemical_formula_moiety     'C17 H12 I4 N2 Ni O2'
_chemical_formula_sum     'C17 H12 I4 N2 Ni O2'
_chemical_formula_iupac     '[Ni (C17 H12 I4 N2 O2)]'
_chemical_formula_weight     842.60
_chemical_melting_point     ?
_symmetry_cell_setting     monoclinic
_symmetry_space_group_name_H-M     'C 2/c'
_symmetry_space_group_name_Hall     '-C 2yc'
loop_
    _symmetry_equiv_pos_as_xyz
    'x, y, z'
    '-x, y, -z+1/2'
    'x+1/2, y+1/2, z'
    '-x+1/2, y+1/2, -z+1/2'
    '-x, -y, -z'
    'x, -y, z-1/2'
    '-x+1/2, -y+1/2, -z'
    'x+1/2, -y+1/2, z-1/2'
_cell_length_a     26.1229(18)
_cell_length_b     10.7409(7)
_cell_length_c     7.2387(5)
_cell_angle_alpha     90.00
_cell_angle_beta     98.107(3)
_cell_angle_gamma     90.00
_cell_volume     2010.8(2)
_cell_formula_units_Z     4
_cell_measurement_reflns_used     526
_cell_measurement_theta_min     2.45
_cell_measurement_theta_max     27.50
_cell_measurement_temperature     291(2)
_exptl_crystal_description     block
_exptl_crystal_colour     red
_exptl_crystal_size_max     0.22
_exptl_crystal_size_mid     0.12
_exptl_crystal_size_min     0.08
_exptl_crystal_density_diffrn     2.783
_exptl_crystal_density_meas     ?
_exptl_crystal_density_method     'not measured'
_exptl_crystal_F_000     1536
_exptl_absorpt_coefficient_mu     7.121
_exptl_absorpt_correction_type     multi-scan
_exptl_absorpt_process_details     '(<i>TWINABS</i>; Bruker, 2005)'
_exptl_absorpt_correction_T_min     0.3033
_exptl_absorpt_correction_T_max     0.5996
_exptl_special_details     ?
_diffrn_ambient_temperature     291(2)
_diffrn_radiation_type     MoK\a
_diffrn_radiation_wavelength     0.71073
_diffrn_radiation_source     'fine-focus sealed tube'
_diffrn_radiation_monochromator     graphite
_diffrn_measurement_device_type
;
Bruker SMART APEXII CCD area-detector
;
_diffrn_measurement_method     '\w scans'
_diffrn_detector_area_resol_mean     ?
_diffrn_reflns_number     7463
_diffrn_reflns_av_R_equivalents     0.033
_diffrn_reflns_av_sigmaI/netI     0.0346
_diffrn_reflns_theta_min     1.57
_diffrn_reflns_theta_max     27.10
_diffrn_reflns_theta_full     27.10
_diffrn_measured_fraction_theta_max     0.985
_diffrn_measured_fraction_theta_full     0.985
_diffrn_reflns_limit_h_min     -33
_diffrn_reflns_limit_h_max     33
_diffrn_reflns_limit_k_min     -13
_diffrn_reflns_limit_k_max     13
_diffrn_reflns_limit_l_min     -8
_diffrn_reflns_limit_l_max     9
_diffrn_standards_number     0
_diffrn_standards_interval_count     .
_diffrn_standards_interval_time     .
_diffrn_standards_decay_%     ?
_refine_special_details
;
 Refinement of F^2^ against ALL reflections.  The weighted R-factor wR and
 goodness of fit S are based on F^2^, conventional R-factors R are based
 on F, with F set to zero for negative F^2^. The threshold expression of
 F^2^ > 2sigma(F^2^) is used only for calculating R-factors(gt) etc. and is
 not relevant to the choice of reflections for refinement.  R-factors based
 on F^2^ are statistically about twice as large as those based on F, and R-
 factors based on ALL data will be even larger.
;
_reflns_number_total     2188
_reflns_number_gt     1755
_reflns_threshold_expression     I>2\s(I)
_refine_ls_structure_factor_coef     Fsqd
_refine_ls_matrix_type     full
_refine_ls_R_factor_all     0.0447
_refine_ls_R_factor_gt     0.0306
_refine_ls_wR_factor_gt     0.0506
_refine_ls_wR_factor_ref     0.0549
_refine_ls_goodness_of_fit_ref     1.043
_refine_ls_restrained_S_all     1.043
_refine_ls_number_reflns     2188
_refine_ls_number_parameters     120
_refine_ls_number_restraints     0
_refine_ls_hydrogen_treatment     constr
_refine_ls_weighting_scheme     calc
_refine_ls_weighting_details
         'calc w=1/[\s^2^(Fo^2^)+(0.0177P)^2^+2.2669P] where P=(Fo^2^+2Fc^2^)/3'
_atom_sites_solution_hydrogens     geom
_atom_sites_solution_primary     direct
_atom_sites_solution_secondary     difmap
_refine_ls_shift/su_max     0.001
_refine_ls_shift/su_mean     0.000
_refine_diff_density_max     0.695
_refine_diff_density_min     -0.549
_refine_ls_extinction_method     none
_refine_ls_extinction_coef     ?
loop_
    _atom_type_symbol
    _atom_type_description
    _atom_type_scat_dispersion_real
    _atom_type_scat_dispersion_imag
    _atom_type_scat_source
    'C' 'C' 0.0033 0.0016
                         'International Tables Vol C Tables 4.2.6.8 and 6.1.1.4'
    'H' 'H' 0.0000 0.0000
                         'International Tables Vol C Tables 4.2.6.8 and 6.1.1.4'
    'N' 'N' 0.0061 0.0033
                         'International Tables Vol C Tables 4.2.6.8 and 6.1.1.4'
    'O' 'O' 0.0106 0.0060
                         'International Tables Vol C Tables 4.2.6.8 and 6.1.1.4'
    'Ni' 'Ni' 0.3393 1.1124
                         'International Tables Vol C Tables 4.2.6.8 and 6.1.1.4'
    'I' 'I' -0.4742 1.8119
                         'International Tables Vol C Tables 4.2.6.8 and 6.1.1.4'
_computing_data_collection     'APEX2 (Bruker, 2005)'
_computing_cell_refinement     'SAINT (Bruker, 2005)'
_computing_data_reduction     'SAINT (Bruker, 2005)'
_computing_structure_solution     'SHELXS97 (Sheldrick, 2008)'
_computing_structure_refinement     'SHELXL97 (Sheldrick, 2008)'
_computing_molecular_graphics     'SHELXTL (Sheldrick, 2008)'
_computing_publication_material
                             'SHELXTL (Sheldrick, 2008) and PLATON (Spek, 2009)'
loop_
    _atom_site_type_symbol
    _atom_site_label
    _atom_site_fract_x
    _atom_site_fract_y
    _atom_site_fract_z
    _atom_site_U_iso_or_equiv
    _atom_site_adp_type
    _atom_site_calc_flag
    _atom_site_refinement_flags
    _atom_site_occupancy
    _atom_site_symmetry_multiplicity
    _atom_site_disorder_assembly
    _atom_site_disorder_group
    Ni Ni1 0.0000 0.48944(7) 0.2500 0.02132(18) Uani d S 1 2 . .
    I I1 0.090843(12) 0.89044(3) 0.36252(5) 0.03652(10) Uani d . 1 1 . .
    I I2 0.279631(12) 0.60955(3) 0.20407(5) 0.04421(11) Uani d . 1 1 . .
    N N1 0.05062(13) 0.3679(3) 0.3138(5) 0.0242(8) Uani d . 1 1 . .
    O O1 0.04733(11) 0.6174(2) 0.3090(4) 0.0269(7) Uani d . 1 1 . .
    C C1 0.09612(15) 0.6129(4) 0.2932(6) 0.0224(9) Uani d . 1 1 . .
    C C2 0.12636(16) 0.7229(4) 0.3024(6) 0.0240(9) Uani d . 1 1 . .
    C C3 0.17729(16) 0.7234(4) 0.2769(6) 0.0291(10) Uani d . 1 1 . .
    H H3 0.1954 0.7980 0.2804 0.035 Uiso calc R 1 1 . .
    C C4 0.20183(16) 0.6119(4) 0.2457(6) 0.0291(10) Uani d . 1 1 . .
    C C5 0.17586(16) 0.5018(4) 0.2474(6) 0.0276(10) Uani d . 1 1 . .
    H H5 0.1930 0.4273 0.2327 0.033 Uiso calc R 1 1 . .
    C C6 0.12328(15) 0.5005(4) 0.2715(6) 0.0233(10) Uani d . 1 1 . .
    C C7 0.09902(16) 0.3837(4) 0.3042(6) 0.0271(10) Uani d . 1 1 . .
    H H7 0.1201 0.3136 0.3198 0.033 Uiso calc R 1 1 . .
    C C8 0.03503(17) 0.2492(4) 0.3903(6) 0.0292(10) Uani d . 1 1 . .
    H H8A 0.0173 0.2661 0.4967 0.035 Uiso calc R 1 1 . .
    H H8B 0.0658 0.2012 0.4344 0.035 Uiso calc R 1 1 . .
    C C9 0.0000 0.1721(5) 0.2500 0.0298(14) Uani d S 1 2 . .
    H H9A -0.0212 0.1188 0.3165 0.036 Uiso calc PR 0.50 1 . .
    H H9B 0.0212 0.1188 0.1835 0.036 Uiso calc PR 0.50 1 . .
loop_
    _atom_site_aniso_label
    _atom_site_aniso_U_11
    _atom_site_aniso_U_22
    _atom_site_aniso_U_33
    _atom_site_aniso_U_12
    _atom_site_aniso_U_13
    _atom_site_aniso_U_23
    Ni1 0.0199(4) 0.0179(4) 0.0259(4) 0.000 0.0026(3) 0.000
    I1 0.03286(18) 0.02414(16) 0.0539(2) 0.00044(13) 0.01095(15) -0.00832(15)
    I2 0.02416(17) 0.0449(2) 0.0661(3) 0.00048(15) 0.01512(16) 0.00269(17)
    N1 0.0261(19) 0.0191(19) 0.026(2) -0.0019(15) 0.0007(16) 0.0025(15)
    O1 0.0204(15) 0.0220(15) 0.0392(19) -0.0010(12) 0.0072(13) -0.0029(13)
    C1 0.021(2) 0.024(2) 0.022(2) -0.0018(18) 0.0026(18) 0.0021(18)
    C2 0.023(2) 0.024(2) 0.025(2) 0.0037(18) 0.0038(19) -0.0022(18)
    C3 0.025(2) 0.029(2) 0.033(3) -0.007(2) 0.003(2) -0.002(2)
    C4 0.019(2) 0.034(3) 0.034(3) 0.002(2) 0.0038(19) 0.000(2)
    C5 0.024(2) 0.025(2) 0.033(3) 0.0070(19) 0.004(2) -0.0007(19)
    C6 0.021(2) 0.022(2) 0.027(2) 0.0014(18) 0.0023(19) -0.0017(18)
    C7 0.025(2) 0.024(2) 0.031(3) 0.0064(19) 0.001(2) 0.0020(19)
    C8 0.032(2) 0.025(2) 0.030(3) 0.000(2) 0.000(2) 0.0072(19)
    C9 0.036(4) 0.021(3) 0.033(4) 0.000 0.005(3) 0.000
_geom_special_details
;
 All esds (except the esd in the dihedral angle between two l.s. planes)
 are estimated using the full covariance matrix.  The cell esds are taken
 into account individually in the estimation of esds in distances, angles
 and torsion angles; correlations between esds in cell parameters are only
 used when they are defined by crystal symmetry.  An approximate (isotropic)
 treatment of cell esds is used for estimating esds involving l.s. planes.
;
loop_
    _geom_bond_atom_site_label_1
    _geom_bond_atom_site_label_2
    _geom_bond_site_symmetry_2
    _geom_bond_distance
    _geom_bond_publ_flag
    Ni1 O1 2 1.858(3) ?
    Ni1 O1 . 1.858(3) ?
    Ni1 N1 2 1.869(3) ?
    Ni1 N1 . 1.869(3) ?
    I1 C2 . 2.098(4) ?
    I2 C4 . 2.096(4) ?
    N1 C7 . 1.287(5) ?
    N1 C8 . 1.471(5) ?
    O1 C1 . 1.296(5) ?
    C1 C2 . 1.418(5) ?
    C1 C6 . 1.421(5) ?
    C2 C3 . 1.369(5) ?
    C3 C4 . 1.391(6) ?
    C3 H3 . 0.9300 ?
    C4 C5 . 1.365(6) ?
    C5 C6 . 1.409(6) ?
    C5 H5 . 0.9300 ?
    C6 C7 . 1.440(5) ?
    C7 H7 . 0.9300 ?
    C8 C9 . 1.514(5) ?
    C8 H8A . 0.9700 ?
    C8 H8B . 0.9700 ?
    C9 C8 2 1.514(5) ?
    C9 H9A . 0.9700 ?
    C9 H9B . 0.9700 ?
loop_
    _geom_angle_atom_site_label_1
    _geom_angle_atom_site_label_2
    _geom_angle_atom_site_label_3
    _geom_angle_site_symmetry_1
    _geom_angle_site_symmetry_3
    _geom_angle
    _geom_angle_publ_flag
    O1 Ni1 O1 2 . 84.57(17) ?
    O1 Ni1 N1 2 2 92.01(13) ?
    O1 Ni1 N1 . 2 176.57(13) ?
    O1 Ni1 N1 2 . 176.57(13) ?
    O1 Ni1 N1 . . 92.01(13) ?
    N1 Ni1 N1 2 . 91.4(2) ?
    C7 N1 C8 . . 117.4(3) ?
    C7 N1 Ni1 . . 124.1(3) ?
    C8 N1 Ni1 . . 118.3(3) ?
    C1 O1 Ni1 . . 125.6(3) ?
    O1 C1 C2 . . 120.9(4) ?
    O1 C1 C6 . . 123.7(4) ?
    C2 C1 C6 . . 115.5(4) ?
    C3 C2 C1 . . 122.9(4) ?
    C3 C2 I1 . . 119.4(3) ?
    C1 C2 I1 . . 117.7(3) ?
    C2 C3 C4 . . 119.8(4) ?
    C2 C3 H3 . . 120.1 ?
    C4 C3 H3 . . 120.1 ?
    C5 C4 C3 . . 120.2(4) ?
    C5 C4 I2 . . 118.9(3) ?
    C3 C4 I2 . . 120.8(3) ?
    C4 C5 C6 . . 120.3(4) ?
    C4 C5 H5 . . 119.8 ?
    C6 C5 H5 . . 119.8 ?
    C5 C6 C1 . . 121.1(4) ?
    C5 C6 C7 . . 119.3(4) ?
    C1 C6 C7 . . 118.9(4) ?
    N1 C7 C6 . . 125.6(4) ?
    N1 C7 H7 . . 117.2 ?
    C6 C7 H7 . . 117.2 ?
    N1 C8 C9 . . 113.2(4) ?
    N1 C8 H8A . . 108.9 ?
    C9 C8 H8A . . 108.9 ?
    N1 C8 H8B . . 108.9 ?
    C9 C8 H8B . . 108.9 ?
    H8A C8 H8B . . 107.7 ?
    C8 C9 C8 . 2 113.7(5) ?
    C8 C9 H9A . . 108.8 ?
    C8 C9 H9A 2 . 108.8 ?
    C8 C9 H9B . . 108.8 ?
    C8 C9 H9B 2 . 108.8 ?
    H9A C9 H9B . . 107.7 ?
loop_
    _geom_torsion_atom_site_label_1
    _geom_torsion_atom_site_label_2
    _geom_torsion_atom_site_label_3
    _geom_torsion_atom_site_label_4
    _geom_torsion_site_symmetry_1
    _geom_torsion_site_symmetry_2
    _geom_torsion_site_symmetry_3
    _geom_torsion_site_symmetry_4
    _geom_torsion
    _geom_torsion_publ_flag
    N1 Ni1 N1 C7 2 . . . 152.0(4) ?
    N1 Ni1 N1 C8 2 . . . -31.8(2) ?
    O1 Ni1 O1 C1 2 . . . -148.9(4) ?
    N1 Ni1 O1 C1 . . . . 31.2(3) ?
    Ni1 O1 C1 C2 . . . . 166.0(3) ?
    Ni1 O1 C1 C6 . . . . -15.9(6) ?
    O1 C1 C2 C3 . . . . -176.6(4) ?
    C6 C1 C2 C3 . . . . 5.2(6) ?
    O1 C1 C2 I1 . . . . 4.6(5) ?
    C6 C1 C2 I1 . . . . -173.7(3) ?
    C1 C2 C3 C4 . . . . -1.9(7) ?
    I1 C2 C3 C4 . . . . 177.0(3) ?
    C2 C3 C4 C5 . . . . -2.4(7) ?
    C2 C3 C4 I2 . . . . 179.5(3) ?
    C3 C4 C5 C6 . . . . 3.2(7) ?
    I2 C4 C5 C6 . . . . -178.8(3) ?
    C4 C5 C6 C1 . . . . 0.4(6) ?
    C4 C5 C6 C7 . . . . -169.6(4) ?
    O1 C1 C6 C5 . . . . 177.4(4) ?
    C2 C1 C6 C5 . . . . -4.4(6) ?
    O1 C1 C6 C7 . . . . -12.5(6) ?
    C2 C1 C6 C7 . . . . 165.7(4) ?
    C8 N1 C7 C6 . . . . -166.2(4) ?
    Ni1 N1 C7 C6 . . . . 10.0(6) ?
    C5 C6 C7 N1 . . . . -174.2(4) ?
    C1 C6 C7 N1 . . . . 15.6(7) ?
    C7 N1 C8 C9 . . . . -116.1(4) ?
    Ni1 N1 C8 C9 . . . . 67.4(4) ?
    N1 C8 C9 C8 . . . 2 -32.1(2) ?
