# Supplementary material for: {4,4′,6,6′-Tetra­iodo-2,2′-[propane-1,3-diylbis(nitrilo­methanylyl­idene)]diphenolato-κ4 O,N,N′,O′}nickel(II)
Source: Acta Crystallogr Sect E Struct Rep Online. 2012 Jul 18;68(Pt 8):m1090. doi: 10.1107/S1600536812032138 (PMC3414144; doi:10.1107/S1600536812032138)
Supplement: Supplementary file 2 [file e-68-m1090-Isup2.hkl]

# 
# h,k,l, Fc-squared, Fo-squared, sigma(Fo-squared) and status flag 
# 
data_I
_shelx_title ' NIP in C2/c' 
_shelx_refln_list_code          4 
_shelx_F_calc_maximum      713.62 
_exptl_crystal_F_000      1536.00 
_reflns_d_resolution_high  0.7802 
 
loop_ 
 _symmetry_equiv_pos_as_xyz 
 'x, y, z' 
 '-x, y, -z+1/2' 
 'x+1/2, y+1/2, z' 
 '-x+1/2, y+1/2, -z+1/2' 
 '-x, -y, -z' 
 'x, -y, z-1/2' 
 '-x+1/2, -y+1/2, -z' 
 'x+1/2, -y+1/2, z-1/2' 
 
_cell_length_a    26.1229 
_cell_length_b    10.7409 
_cell_length_c     7.2387 
_cell_angle_alpha  90.000 
_cell_angle_beta   98.107 
_cell_angle_gamma  90.000 
 
_shelx_F_squared_multiplier     1.000 
 
loop_ 
 _refln_index_h 
 _refln_index_k 
 _refln_index_l 
 _refln_F_squared_calc 
 _refln_F_squared_meas 
 _refln_F_squared_sigma 
 _refln_observed_status 
   2   0   0       42.32       44.13     23.33 o 
   4   0   0     5358.55     5644.52    161.66 o 
   6   0   0   152962.94   153297.84   3572.16 o 
   8   0   0       44.34      -46.18     56.58 o 
  10   0   0   203802.58   199680.08   2817.89 o 
  12   0   0     2981.05     2158.89    177.90 o 
  14   0   0    31078.28    29015.77    694.39 o 
  16   0   0   128136.92   123262.52   2303.64 o 
  18   0   0    27028.94    27404.09   1272.99 o 
  20   0   0      308.82      249.25    189.66 o 
  22   0   0   119139.94   117846.63   2327.35 o 
  24   0   0     8839.44     7622.40    441.63 o 
  26   0   0     6072.12     5643.94    424.23 o 
  28   0   0      311.03       59.40    170.80 o 
  30   0   0     3556.89     3373.26    376.50 o 
  32   0   0    29023.69    30043.40   1514.56 o 
   1   1   0      484.61      436.09     19.25 o 
   3   1   0    44876.99    46018.95    521.93 o 
   5   1   0    12208.15    12381.71    172.16 o 
   7   1   0   225938.66   227679.78   3400.28 o 
   9   1   0    80407.34    81945.13    870.73 o 
  11   1   0     2801.83     2681.30    152.43 o 
  13   1   0    50608.14    50432.18    856.92 o 
  15   1   0    53634.87    52466.05    912.92 o 
  17   1   0    57662.48    55951.98    854.01 o 
  19   1   0     1230.71     1243.25    143.97 o 
  21   1   0     3862.64     4059.97    217.37 o 
  23   1   0    19229.42    18505.78    447.47 o 
  25   1   0    25255.54    25312.18    559.94 o 
  27   1   0       57.75       25.76    108.20 o 
  29   1   0    18977.01    20418.24    535.15 o 
  31   1   0     1677.13     2094.63    246.72 o 
  33   1   0      351.65      262.76    201.03 o 
   0   2   0    41803.33    41412.94    490.24 o 
   2   2   0       85.40       84.57     25.08 o 
   4   2   0     3648.51     3638.75     80.59 o 
   6   2   0      571.12      555.47     57.94 o 
   8   2   0     6317.15     6428.93    136.58 o 
  10   2   0    26599.21    26415.05    446.11 o 
  12   2   0     9631.13     9208.51    270.64 o 
  14   2   0    10969.66    10408.79    309.43 o 
  16   2   0      324.59      255.96     96.82 o 
  18   2   0     6534.62     5945.01    265.68 o 
  20   2   0     1446.88     1518.26    183.93 o 
  22   2   0     7186.83     6634.24    270.74 o 
  24   2   0     1477.49     1601.57    171.87 o 
  26   2   0      132.87       51.81    103.24 o 
  28   2   0      208.96      144.94    124.33 o 
  30   2   0       13.47       16.62    119.47 o 
  32   2   0     2006.54     2156.26    236.23 o 
   1   3   0    43991.38    44557.75    474.20 o 
   3   3   0     1604.96     1495.90     60.76 o 
   5   3   0     9741.92     9526.20    176.15 o 
   7   3   0     6663.34     6633.27    137.85 o 
   9   3   0    87257.30    89383.61   1406.85 o 
  11   3   0    14684.37    14718.69    318.37 o 
  13   3   0    49593.16    49739.35    772.64 o 
  15   3   0      574.41      591.54    101.39 o 
  17   3   0      250.29      126.47    169.83 o 
  19   3   0     1645.37     1647.26    180.72 o 
  21   3   0      232.96      264.90    131.04 o 
  23   3   0    24884.15    24525.54    635.28 o 
  25   3   0      742.29      672.32    148.15 o 
  27   3   0     2945.76     2814.78    257.22 o 
  29   3   0      986.17      845.26    163.90 o 
  31   3   0     3716.52     3968.39    299.41 o 
   0   4   0   278390.03   280189.88   2771.81 o 
   2   4   0    22599.14    21701.05    239.34 o 
   4   4   0      707.07      503.36     49.19 o 
   6   4   0   299304.94   307093.91   3244.94 o 
   8   4   0    21103.96    22492.74    534.67 o 
  10   4   0    42608.98    43034.54    680.19 o 
  12   4   0      793.90      640.82    100.91 o 
  14   4   0     9327.45     9221.83    278.90 o 
  16   4   0   195516.00   191378.06   2853.86 o 
  18   4   0      446.98      438.43    126.57 o 
  20   4   0      209.72      186.45    125.31 o 
  22   4   0    31644.71    31240.57    737.26 o 
  24   4   0      898.02      961.82    192.19 o 
  26   4   0    13403.19    14762.24    559.55 o 
  28   4   0     6443.00     7069.75    337.23 o 
  30   4   0     9448.03     9270.92    383.89 o 
   1   5   0    94165.14    91547.65    999.24 o 
   3   5   0    26920.28    26782.13    396.04 o 
   5   5   0      442.46      382.53     66.30 o 
   7   5   0    56869.22    52559.57    671.74 o 
   9   5   0   144884.08   142756.36   2015.40 o 
  11   5   0    10088.99     9731.81    254.70 o 
  13   5   0    72894.49    74016.23   1105.69 o 
  15   5   0    13735.50    13331.38    585.70 o 
  17   5   0     5261.20     5370.19    281.14 o 
  19   5   0      315.19      253.43    140.67 o 
  21   5   0       15.84       21.87    127.45 o 
  23   5   0    64151.38    65473.71   1269.40 o 
  25   5   0     8247.77     9005.24    409.75 o 
  27   5   0     2011.67     1907.11    459.23 o 
  29   5   0     8797.11     9159.62    580.65 o 
   0   6   0    47640.34    46542.24    775.07 o 
   2   6   0    12027.62    11519.93    263.44 o 
   4   6   0     2831.42     2666.33    139.79 o 
   6   6   0    64999.60    64964.61    820.37 o 
   8   6   0     6859.89     7067.42    199.48 o 
  10   6   0     5329.77     5392.16    201.13 o 
  12   6   0     1505.65     1463.82    132.40 o 
  14   6   0        6.12       76.21     93.32 o 
  16   6   0    60768.30    60464.37   1016.94 o 
  18   6   0     1294.98     1303.03    191.41 o 
  20   6   0     2647.67     2399.29    244.78 o 
  22   6   0     4872.16     4816.76    338.01 o 
  24   6   0      655.75      598.63    281.43 o 
  26   6   0     4370.21     4759.70    358.71 o 
  28   6   0     1667.91     2165.40    537.29 o 
   1   7   0     4511.81     4509.96    165.75 o 
   3   7   0     5968.20     5986.71    234.67 o 
   5   7   0     2443.75     2412.42    159.04 o 
   7   7   0     3729.88     3994.93    192.87 o 
   9   7   0       22.21       -9.43     78.55 o 
  11   7   0      736.00      803.26    116.46 o 
  13   7   0       81.17      -34.70    103.53 o 
  15   7   0     2003.52     2103.57    201.33 o 
  17   7   0     3413.19     3686.48    241.09 o 
  19   7   0     2459.16     2473.66    226.50 o 
  21   7   0     1725.91     1785.79    242.25 o 
  23   7   0      232.73      162.05    165.65 o 
  25   7   0     1250.05     1395.87    311.86 o 
  27   7   0      161.07      144.55    289.98 o 
   0   8   0   166812.73   169847.14   3999.40 o 
   2   8   0      867.94      859.84    109.27 o 
   4   8   0      463.91      305.93    107.13 o 
   6   8   0    20804.49    20759.16    435.41 o 
   8   8   0       25.08       52.01     95.46 o 
  10   8   0    25805.25    25766.55    510.85 o 
  12   8   0     1865.30     1544.80    193.94 o 
  14   8   0     3347.75     3655.08    260.24 o 
  16   8   0    21926.80    22046.93    552.16 o 
  18   8   0     3052.04     3300.64    481.59 o 
  20   8   0      187.06      269.08    316.91 o 
  22   8   0    22911.87    24338.70   1121.54 o 
  24   8   0     2724.57     2947.37    305.15 o 
  26   8   0     1319.22     2034.26    276.28 o 
   1   9   0     4103.00     4560.03    210.08 o 
   3   9   0    10666.27    10741.26    281.82 o 
   5   9   0     8564.92     8571.77    294.55 o 
   7   9   0    67690.09    69281.61   1035.79 o 
   9   9   0    20423.46    20497.95    535.06 o 
  11   9   0       12.19      -29.65    132.21 o 
  13   9   0    16236.23    15540.23    512.21 o 
  15   9   0    19630.98    20716.77    624.30 o 
  17   9   0    25824.75    26914.73    736.28 o 
  19   9   0      241.39      113.06    177.70 o 
  21   9   0      174.03      630.71    210.95 o 
  23   9   0     7497.09     8471.45    470.80 o 
  25   9   0     8365.01     8953.82    636.54 o 
   0  10   0    77643.90    80030.35   1878.33 o 
   2  10   0      152.85      101.98    108.00 o 
   4  10   0      116.84      -88.66     88.66 o 
   6  10   0    15358.54    15088.29    401.78 o 
   8  10   0      455.27      170.41    136.10 o 
  10  10   0    26817.60    25796.11    642.47 o 
  12  10   0     4640.81     4716.54    326.44 o 
  14  10   0     3996.66     4032.75    338.69 o 
  16  10   0    13097.31    13593.17    542.74 o 
  18  10   0     1264.40     1319.85    478.87 o 
  20  10   0        8.13      360.66    273.65 o 
  22  10   0    13467.75    14988.65    961.04 o 
   1  11   0      540.39      342.67    273.26 o 
   3  11   0     1021.45     1057.28    303.89 o 
   5  11   0     1546.09     1496.09    245.27 o 
   7  11   0     5399.22     5366.01    457.48 o 
   9  11   0       10.74     -163.71    164.29 o 
  11  11   0      341.02      336.84    256.93 o 
  13  11   0        8.37      154.66    263.06 o 
  15  11   0     1826.29     1931.99    325.56 o 
  17  11   0     1486.00     1842.36    323.81 o 
  19  11   0       48.47      239.04    266.94 o 
   0  12   0     3657.32     3824.23    644.32 o 
   2  12   0      453.66      456.99    308.45 o 
   4  12   0     1118.38     1490.55    354.24 o 
   6  12   0     8719.23     9176.92    604.56 o 
   8  12   0     1623.57     2127.78    307.38 o 
  10  12   0      345.37      803.56    291.05 o 
  12  12   0       74.65       95.85    228.35 o 
  14  12   0       20.47      360.56    240.50 o 
  16  12   0     5357.78     6013.83    460.98 o 
   1  13   0     8161.85     8370.35    646.65 o 
   3  13   0     1385.56     1725.51    403.92 o 
   5  13   0      391.84      362.21    336.16 o 
   7  13   0     3405.74     4320.88    644.32 o 
   9  13   0     7715.16     8293.84    577.15 o 
 -33   1   1      398.28      426.28    190.15 o 
 -31   1   1     1553.43     1546.64    192.97 o 
 -29   1   1      477.97      526.99    146.98 o 
 -27   1   1    14334.76    13997.08    411.50 o 
 -25   1   1    20035.22    19159.53    828.64 o 
 -23   1   1        1.28      -34.32     85.74 o 
 -21   1   1    14904.40    14383.02    360.56 o 
 -19   1   1    33707.21    31796.23    594.74 o 
 -17   1   1     4232.82     4040.04    176.54 o 
 -15   1   1      214.56      222.42     70.77 o 
 -13   1   1     1531.10     1225.46    103.24 o 
 -11   1   1    68911.52    69488.96   1095.19 o 
  -9   1   1    72113.70    71402.19    739.10 o 
  -7   1   1     1523.36     1528.56     62.41 o 
  -5   1   1   138478.17   143334.00   1246.16 o 
  -3   1   1    23283.22    23731.81    236.91 o 
  -1   1   1    16143.78    17348.08    214.64 o 
   1   1   1     6934.33     7388.31     72.62 o 
   3   1   1    45254.03    46289.20    410.33 o 
   5   1   1    79366.30    81682.47    798.89 o 
   7   1   1    29908.11    30153.44    373.10 o 
   9   1   1      208.60      252.27     50.36 o 
  11   1   1    89798.73    88166.03   1202.51 o 
  13   1   1    37663.00    37249.54    610.69 o 
  15   1   1     1426.35     1531.77    148.64 o 
  17   1   1    10190.88     9789.26    358.81 o 
  19   1   1      326.20      254.40     94.59 o 
  21   1   1    16861.15    16473.95    408.97 o 
  23   1   1     1424.08     1484.04    222.71 o 
  25   1   1      183.51      249.74    114.71 o 
  27   1   1    20265.09    19865.88    691.47 o 
  29   1   1     2534.55     2425.54    235.54 o 
  31   1   1       15.79      -95.27    119.18 o 
 -32   2   1     4372.97     4647.03    436.48 o 
 -30   2   1      945.43      847.11    165.16 o 
 -28   2   1    27421.99    28653.75    634.11 o 
 -26   2   1     2925.61     2704.05    215.81 o 
 -24   2   1     9090.86     8949.05    310.98 o 
 -22   2   1     3559.50     3344.49    225.24 o 
 -20   2   1     5102.99     5080.11    221.35 o 
 -18   2   1   121921.95   119514.21   1864.53 o 
 -16   2   1    12824.85    12452.97    350.55 o 
 -14   2   1    10242.69    10245.38    298.73 o 
 -12   2   1   244794.22   241980.08   3420.80 o 
 -10   2   1     7422.07     7449.27    167.98 o 
  -8   2   1    21447.05    22039.83    327.41 o 
  -6   2   1    67788.22    68271.19    683.11 o 
  -4   2   1    35086.33    35358.76    382.24 o 
  -2   2   1   357875.94   360198.75   3187.88 o 
   0   2   1    16858.57    17477.08    191.31 o 
   2   2   1    65467.68    66998.58    579.97 o 
   4   2   1   389236.66   396521.16   3644.48 o 
   6   2   1      452.23      475.76     47.63 o 
   8   2   1     5588.57     5532.63    122.20 o 
  10   2   1    59632.46    58729.72    847.40 o 
  12   2   1    30693.45    30028.33    521.15 o 
  14   2   1    92260.60    92356.26   1465.86 o 
  16   2   1       17.64       50.06     87.10 o 
  18   2   1    26748.62    26413.99    601.94 o 
  20   2   1    77506.29    77427.20   1345.90 o 
  22   2   1      255.04      154.57    126.18 o 
  24   2   1      454.94      357.16    119.18 o 
  26   2   1    11826.32    12071.51    393.03 o 
  28   2   1     3295.63     3204.89    255.86 o 
  30   2   1     6647.16     7135.17    353.17 o 
  32   2   1       26.77     -103.43    134.83 o 
 -31   3   1     1457.33     1372.73    194.81 o 
 -29   3   1      518.56      700.61    185.77 o 
 -27   3   1    20186.18    20752.45    522.71 o 
 -25   3   1    31718.70    31649.54    647.43 o 
 -23   3   1     1114.91     1003.71    145.92 o 
 -21   3   1    28862.89    28579.19    659.97 o 
 -19   3   1    48508.82    46347.04    888.42 o 
 -17   3   1    24054.17    23036.64    536.22 o 
 -15   3   1       14.45      -36.94     80.01 o 
 -13   3   1     6722.02     6554.33    243.81 o 
 -11   3   1    97637.98    95338.44   1459.74 o 
  -9   3   1    85052.63    85030.16   1474.90 o 
  -7   3   1      780.55      861.49     66.98 o 
  -5   3   1   131424.86   130181.39   1148.66 o 
  -3   3   1   168667.11   172560.72   1517.68 o 
  -1   3   1    21866.27    21806.72    245.56 o 
   1   3   1    11937.89    11837.81    152.23 o 
   3   3   1    14454.64    14325.86    182.37 o 
   5   3   1   182779.25   184582.64   1639.09 o 
   7   3   1    14479.86    13870.03    220.28 o 
   9   3   1     2362.91     2461.99    125.70 o 
  11   3   1   107025.23   106517.34   1448.17 o 
  13   3   1    57171.58    57061.75    875.30 o 
  15   3   1     7105.47     6822.05    268.99 o 
  17   3   1    26706.24    25538.01    589.79 o 
  19   3   1     5607.08     5888.72    287.55 o 
  21   3   1    34828.79    34940.36    774.78 o 
  23   3   1     3837.87     3888.48    290.18 o 
  25   3   1     1661.84     1247.91    202.88 o 
  27   3   1    26966.46    26797.20    627.80 o 
  29   3   1     4280.52     4872.08    313.90 o 
  31   3   1       11.76      -99.55    139.60 o 
 -30   4   1      373.44      430.16    154.37 o 
 -28   4   1     2237.67     2455.09    227.96 o 
 -26   4   1      583.07      531.56    274.14 o 
 -24   4   1     2607.77     2261.64    238.56 o 
 -22   4   1     1317.07     1229.44    179.94 o 
 -20   4   1      528.72      474.01    136.19 o 
 -18   4   1    10095.21     9679.02    344.81 o 
 -16   4   1     3884.99     3478.93    198.90 o 
 -14   4   1      536.94      447.37     96.53 o 
 -12   4   1    36336.48    36155.42    601.45 o 
 -10   4   1       50.50       -0.97     90.50 o 
  -8   4   1      176.97      238.95     56.58 o 
  -6   4   1     1885.41     1753.12     90.21 o 
  -4   4   1     2486.23     2580.88     90.60 o 
  -2   4   1    43691.43    43878.63    435.61 o 
   0   4   1      656.18      685.93     55.70 o 
   2   4   1     8881.21     9008.65    148.83 o 
   4   4   1    32707.81    32855.84    371.64 o 
   6   4   1     3365.95     3414.48    138.92 o 
   8   4   1     2945.03     3119.05    140.57 o 
  10   4   1    13737.28    13486.62    288.91 o 
  12   4   1     7067.31     6739.13    232.53 o 
  14   4   1     7287.64     7136.83    356.96 o 
  16   4   1      581.32      602.72    134.93 o 
  18   4   1     2362.59     2254.54    214.84 o 
  20   4   1     8887.11     8372.78    356.77 o 
  22   4   1      256.08      118.40    134.54 o 
  24   4   1      703.69      673.10    176.63 o 
  26   4   1      982.46      981.55    205.90 o 
  28   4   1       66.00      124.24    155.83 o 
  30   4   1     1262.90     1401.22    207.55 o 
 -31   5   1        2.58       48.51    169.73 o 
 -29   5   1       21.20       70.28    171.00 o 
 -27   5   1      615.12      600.67    183.15 o 
 -25   5   1     4480.08     4497.62    327.22 o 
 -23   5   1       60.29      339.27    141.35 o 
 -21   5   1     2729.46     3026.50    255.18 o 
 -19   5   1     3325.06     3448.11    260.92 o 
 -17   5   1     2263.55     2371.10    213.67 o 
 -15   5   1      346.69      327.12     84.09 o 
 -13   5   1     2490.17     2418.35    138.14 o 
 -11   5   1    11777.18    12077.15    345.88 o 
  -9   5   1     3044.55     3023.39    140.76 o 
  -7   5   1      179.12       86.42     62.90 o 
  -5   5   1     2993.88     2751.88    114.52 o 
  -3   5   1    21461.87    21492.62    342.77 o 
  -1   5   1     2600.36     2505.64    150.48 o 
   1   5   1     1229.85     1356.98    133.47 o 
   3   5   1       26.89      -40.83     58.04 o 
   5   5   1     8906.72     9056.96    211.24 o 
   7   5   1     2287.33     2201.76    123.85 o 
   9   5   1       50.56       -3.11     64.16 o 
  11   5   1    10057.90    10284.26    266.65 o 
  13   5   1     3368.29     3594.61    241.38 o 
  15   5   1      452.28      696.43    143.58 o 
  17   5   1     1748.60     1479.76    188.79 o 
  19   5   1     1607.47     1631.32    208.33 o 
  21   5   1     4962.50     5370.19    338.40 o 
  23   5   1      103.21      170.22    146.89 o 
  25   5   1      971.26      885.70    200.65 o 
  27   5   1     1023.32     1226.82    244.78 o 
  29   5   1      849.42      739.10    284.44 o 
 -30   6   1        0.26     -120.93    293.58 o 
 -28   6   1    13917.25    14812.01    552.16 o 
 -26   6   1      286.92      456.41    184.31 o 
 -24   6   1     3661.96     3758.12    309.43 o 
 -22   6   1     1318.35     1110.36    205.21 o 
 -20   6   1        3.02        3.60    120.93 o 
 -18   6   1    52773.16    52475.97    905.53 o 
 -16   6   1     3318.06     3481.36    202.30 o 
 -14   6   1     6983.46     7325.71    251.00 o 
 -12   6   1    74922.99    76290.11   1040.66 o 
 -10   6   1     4787.76     5068.83    268.40 o 
  -8   6   1    14113.05    14564.32    299.02 o 
  -6   6   1    27680.14    26340.01    401.58 o 
  -4   6   1    19440.29    19216.60    340.83 o 
  -2   6   1    94614.75    96582.27   1170.63 o 
   0   6   1     1383.73     1194.06    116.95 o 
   2   6   1     6765.84     6621.80    218.24 o 
   4   6   1   153996.34   153682.61   1894.96 o 
   6   6   1        7.03      -75.05     75.05 o 
   8   6   1     1067.76     1174.61    107.61 o 
  10   6   1    17726.38    18120.14    352.49 o 
  12   6   1     7112.46     7280.80    279.97 o 
  14   6   1    46355.56    46153.29    920.79 o 
  16   6   1       76.89       64.35    125.40 o 
  18   6   1    13107.91    13931.47    465.55 o 
  20   6   1    20891.35    20917.61    600.38 o 
  22   6   1        8.19       10.50    141.54 o 
  24   6   1        0.35      -75.73    168.47 o 
  26   6   1     8513.49     9069.69    436.29 o 
  28   6   1     2140.16     2947.86    317.59 o 
 -27   7   1    11385.82    12477.17    660.56 o 
 -25   7   1    26936.83    28399.54   1052.32 o 
 -23   7   1      949.87     1059.22    209.20 o 
 -21   7   1    23574.04    23591.34    795.29 o 
 -19   7   1    19830.67    20450.31    588.62 o 
 -17   7   1     4197.70     4286.86    301.75 o 
 -15   7   1     1659.88     1722.40    152.62 o 
 -13   7   1    10886.27    10728.13    296.40 o 
 -11   7   1    73250.86    70787.62    995.55 o 
  -9   7   1    33946.45    34116.88    620.80 o 
  -7   7   1      216.16      158.16    120.25 o 
  -5   7   1    61546.65    60461.75    926.14 o 
  -3   7   1    68445.24    67134.38    937.90 o 
  -1   7   1    31286.01    30832.37    473.71 o 
   1   7   1    15841.61    15377.11    330.13 o 
   3   7   1     8582.46     8375.99    260.43 o 
   5   7   1    58519.18    57999.27    856.83 o 
   7   7   1    25903.31    25969.05    525.53 o 
   9   7   1     2043.50     2052.73    145.14 o 
  11   7   1    92867.11    91332.52   1266.38 o 
  13   7   1    17571.16    16898.28    453.88 o 
  15   7   1      894.97      815.42    155.05 o 
  17   7   1     6875.21     6683.14    314.77 o 
  19   7   1     5038.08     4795.96    335.97 o 
  21   7   1    26900.70    27599.58    741.24 o 
  23   7   1      330.14      315.84    318.18 o 
  25   7   1      752.14      955.89    220.19 o 
  27   7   1    17679.85    18208.51    927.60 o 
 -26   8   1      142.31     -270.15    270.15 o 
 -24   8   1      677.35      895.91    427.93 o 
 -22   8   1      224.57      162.83    171.00 o 
 -20   8   1      240.54      258.49    197.44 o 
 -18   8   1    28724.95    29119.30    745.42 o 
 -16   8   1        8.81       16.53    141.83 o 
 -14   8   1     1311.63     1509.80    186.26 o 
 -12   8   1    32911.16    31753.55    572.58 o 
 -10   8   1     1018.08     1130.97    133.96 o 
  -8   8   1     6675.96     7139.45    463.51 o 
  -6   8   1    16978.28    16605.96    460.59 o 
  -4   8   1     5700.93     5525.54    335.97 o 
  -2   8   1    29072.31    28566.65    610.01 o 
   0   8   1     3561.78     3772.61    232.24 o 
   2   8   1     3316.42     3184.67    173.13 o 
   4   8   1    52357.56    51735.41    809.68 o 
   6   8   1      787.64      860.42    133.57 o 
   8   8   1      299.58      386.81    112.18 o 
  10   8   1     9234.52     9149.31    302.04 o 
  12   8   1     2968.38     2904.60    209.98 o 
  14   8   1    18545.63    18723.93    506.96 o 
  16   8   1     2029.30     1859.57    213.87 o 
  18   8   1     6977.26     7510.90    380.20 o 
  20   8   1    11233.74    11746.14    486.64 o 
  22   8   1      300.87      210.95    213.87 o 
  24   8   1       29.67      182.37    318.56 o 
  26   8   1     2897.63     3365.19    501.71 o 
 -25   9   1      297.28      -58.04    241.57 o 
 -23   9   1      165.18      158.65    268.89 o 
 -21   9   1      808.55     1001.19    218.73 o 
 -19   9   1       50.16      -40.34    163.12 o 
 -17   9   1        5.45       50.06    154.47 o 
 -15   9   1       25.97      -24.69    154.96 o 
 -13   9   1      367.94      436.58    183.83 o 
 -11   9   1     1449.20     1357.96    209.01 o 
  -9   9   1      251.53      122.78    194.23 o 
  -7   9   1      600.09      654.43    174.11 o 
  -5   9   1       76.54       24.11    134.25 o 
  -3   9   1     2809.72     2789.60    162.34 o 
  -1   9   1     2290.35     2551.04    169.64 o 
   1   9   1     2127.78     2204.09    155.54 o 
   3   9   1      488.24      454.76    109.95 o 
   5   9   1       41.32       31.59    102.85 o 
   7   9   1      106.23      113.54    112.86 o 
   9   9   1       93.86       16.91    106.25 o 
  11   9   1      912.39      680.19    146.50 o 
  13   9   1       29.49       70.28    132.50 o 
  15   9   1      158.31      256.45    151.65 o 
  17   9   1       62.28      -32.27    158.75 o 
  19   9   1      742.30      685.64    216.10 o 
  21   9   1      886.57      486.25    283.66 o 
  23   9   1      217.65      354.53    284.44 o 
 -22  10   1     1181.51     1130.67    341.99 o 
 -20  10   1     1317.08     1753.51    275.89 o 
 -18  10   1     4759.57     5499.77    397.99 o 
 -16  10   1      843.93     1044.84    253.63 o 
 -14  10   1      592.08      325.56    190.73 o 
 -12  10   1    20132.18    19500.36    608.94 o 
 -10  10   1       66.56      118.99    166.91 o 
  -8  10   1      447.61      502.78    194.81 o 
  -6  10   1     1708.06     1833.32    236.32 o 
  -4  10   1      126.46       39.86    124.04 o 
  -2  10   1    24533.20    24793.65    616.23 o 
   0  10   1       67.00      111.31    136.97 o 
   2  10   1     4789.48     4930.11    351.13 o 
   4  10   1     9107.18     9338.29    375.34 o 
   6  10   1      123.54      135.22    132.99 o 
   8  10   1     3267.27     3528.41    241.96 o 
  10  10   1     8034.05     8298.12    323.13 o 
  12  10   1     4414.22     4941.58    478.48 o 
  14  10   1     2579.08     3013.38    428.90 o 
  16  10   1        2.29       -7.19    175.66 o 
  18  10   1       76.89       91.87    302.14 o 
  20  10   1     9391.63     9438.61    487.32 o 
 -19  11   1    12910.13    14303.59    747.76 o 
 -17  11   1     6476.86     7340.10    625.37 o 
 -15  11   1      140.34      206.96    249.64 o 
 -13  11   1      872.41     1180.06    242.25 o 
 -11  11   1    11826.17    11789.50    501.13 o 
  -9  11   1    13878.36    13558.37    528.54 o 
  -7  11   1     3396.23     3198.28    366.00 o 
  -5  11   1    18996.17    20503.20    569.95 o 
  -3  11   1    11675.29    12100.48    452.52 o 
  -1  11   1     6765.22     6834.30    369.50 o 
   1  11   1     1184.58     1234.30    213.57 o 
   3  11   1     9138.04     9087.10    395.36 o 
   5  11   1    27436.71    28836.80    694.87 o 
   7  11   1      651.39      586.48    158.84 o 
   9  11   1        8.39     -126.96    126.96 o 
  11  11   1    12504.10    12846.38    473.71 o 
  13  11   1    11761.32    11931.13    518.04 o 
  15  11   1     3728.53     4329.83    561.69 o 
  17  11   1     5072.81     5373.59    422.39 o 
 -16  12   1      717.10      393.22    295.72 o 
 -14  12   1       40.85      -73.20    257.90 o 
 -12  12   1    22981.95    23587.64   1098.98 o 
 -10  12   1      323.28      130.07    204.05 o 
  -8  12   1      719.14      791.01    236.81 o 
  -6  12   1     3310.54     3085.71    331.88 o 
  -4  12   1      793.12      514.84    315.94 o 
  -2  12   1    22314.95    22568.57    774.00 o 
   0  12   1     1298.30     1418.32    321.87 o 
   2  12   1     2097.57     2042.52    351.71 o 
   4  12   1    17477.46    18285.40    691.28 o 
   6  12   1      273.95        7.87    260.04 o 
   8  12   1     3326.13     3297.24    387.78 o 
  10  12   1    10289.02    11692.48    591.92 o 
  12  12   1     3810.98     4145.03    389.53 o 
  14  12   1     5107.93     6004.89    451.74 o 
  -9  13   1     2941.00     2514.29    428.12 o 
  -7  13   1     2324.46     2717.47    675.43 o 
  -5  13   1     5127.16     5393.72    538.26 o 
  -3  13   1      249.11     -103.34    407.90 o 
  -1  13   1       53.47      -92.35    306.41 o 
   1  13   1        1.92     -459.62    459.62 o 
   3  13   1     1690.00     1065.25    756.89 o 
   5  13   1     5458.95     5951.32    513.57 o 
   7  13   1      172.62       74.66    574.13 o 
   9  13   1       58.70      303.69    519.60 o 
 -32   0   2     8224.70     8240.67    768.95 o 
 -30   0   2    29722.30    30094.73   1387.31 o 
 -28   0   2     7576.08     7273.21    427.54 o 
 -26   0   2      989.29     1005.56    306.61 o 
 -24   0   2    72159.43    69934.58   1523.80 o 
 -22   0   2    11454.42    11900.32    511.82 o 
 -20   0   2    36319.29    34838.29   1353.48 o 
 -18   0   2     2357.23     2139.74    210.46 o 
 -16   0   2    17245.78    16450.23    641.70 o 
 -14   0   2   203283.88   193705.42   3005.70 o 
 -12   0   2     3346.26     3555.24    240.70 o 
 -10   0   2    72180.58    76436.71    974.36 o 
  -8   0   2   134920.83   142674.22   1534.59 o 
  -6   0   2     2649.98     2868.15    123.75 o 
   0   0   2   509248.84   519590.91  13784.77 o 
   2   0   2   371185.47   386545.34   5613.32 o 
   4   0   2     1447.11     1469.36     81.95 o 
   6   0   2    26880.61    27215.40    435.12 o 
   8   0   2   184427.17   186486.73   2731.17 o 
  10   0   2    29985.58    30049.62    583.56 o 
  12   0   2    18252.87    17584.60    527.67 o 
  14   0   2     4959.70     5372.52    384.47 o 
  16   0   2     6817.06     6165.09    314.09 o 
  18   0   2   117204.77   113583.88   2217.31 o 
  20   0   2     4491.82     4442.69    332.56 o 
  22   0   2    47176.30    45185.64   1136.90 o 
  24   0   2    15361.71    15217.10    615.74 o 
  26   0   2     1603.33     1595.83    271.61 o 
  28   0   2     2076.60     2530.53    335.77 o 
  30   0   2     5005.36     5159.82    474.88 o 
 -33   1   2      472.50       64.84    218.63 o 
 -31   1   2     5789.42     5202.69    473.81 o 
 -29   1   2    12789.41    13365.59    407.42 o 
 -27   1   2     4802.72     4554.97    349.67 o 
 -25   1   2     3394.40     3513.63    223.10 o 
 -23   1   2    15331.71    15375.36    384.96 o 
 -21   1   2    60545.29    58528.68    906.31 o 
 -19   1   2     3903.23     3782.81    230.20 o 
 -17   1   2    49516.06    47043.95    896.78 o 
 -15   1   2    15449.36    15246.55    294.16 o 
 -13   1   2    43738.73    44965.85    626.63 o 
 -11   1   2    28440.89    29018.20    411.79 o 
  -9   1   2     7142.45     7183.10    109.27 o 
  -7   1   2   217707.22   227905.41   2115.24 o 
  -3   1   2    12680.81    15629.28    784.60 o 
  -1   1   2     9492.50     8762.21    441.63 o 
   1   1   2   129565.68   137997.14   1454.88 o 
   3   1   2    34761.53    35058.57    358.91 o 
   7   1   2     2406.99     2485.23     83.60 o 
   9   1   2    90533.30    92565.95    893.38 o 
  11   1   2    43624.75    43096.75    613.89 o 
  13   1   2      930.89      852.84    102.27 o 
  15   1   2    93514.16    89845.95   1444.86 o 
  17   1   2      245.27      172.45    103.43 o 
  19   1   2     3975.49     3586.06    242.54 o 
  21   1   2      919.13      874.71    133.18 o 
  23   1   2      844.66      655.99    135.32 o 
  25   1   2    23526.56    23979.79    668.24 o 
  27   1   2     1961.31     2053.70    208.23 o 
  29   1   2     3058.13     3110.98    259.65 o 
  31   1   2     4665.97     4689.03    325.17 o 
 -32   2   2     1134.48     1359.61    317.01 o 
 -30   2   2      191.16      331.59    233.31 o 
 -28   2   2     1651.86     2058.17    247.50 o 
 -26   2   2      918.99      945.58    144.85 o 
 -24   2   2     5958.28     5911.27    253.53 o 
 -22   2   2     3328.58     3152.88    200.26 o 
 -20   2   2      738.06      652.68    119.86 o 
 -18   2   2     1918.40     2050.49    137.75 o 
 -16   2   2      389.13      433.57     90.12 o 
 -14   2   2    20260.19    19987.00    341.70 o 
 -12   2   2     2199.23     2176.97    106.25 o 
 -10   2   2     8615.77     8699.90    187.91 o 
  -8   2   2     1638.55     1833.03     72.13 o 
  -6   2   2     1430.57     1318.39     75.53 o 
  -4   2   2    12969.81    12740.23    245.56 o 
  -2   2   2     8805.64     9059.78    138.72 o 
   0   2   2    29960.50    31447.14    343.55 o 
   2   2   2     1042.60     1168.49     44.13 o 
   4   2   2     7300.43     7384.04    115.59 o 
   6   2   2     2626.86     2692.68     87.10 o 
   8   2   2    29233.95    29789.77    351.91 o 
  10   2   2    10453.48    10361.35    219.12 o 
  12   2   2     3489.86     3530.45    177.22 o 
  14   2   2      369.39      349.96    101.39 o 
  16   2   2      121.75      165.75     98.48 o 
  18   2   2     8632.12     8933.31    330.91 o 
  20   2   2      960.10     1019.75    160.98 o 
  22   2   2     2418.46     2441.00    233.99 o 
  24   2   2       57.29       57.16    109.46 o 
  26   2   2      538.10      640.53    151.65 o 
  28   2   2      417.22      434.44    157.97 o 
  30   2   2     1053.37     1394.12    208.91 o 
 -31   3   2       87.84     -154.66    214.64 o 
 -29   3   2      630.78      640.63    207.84 o 
 -27   3   2     7398.57     7548.42    306.61 o 
 -25   3   2      789.68      750.87    137.85 o 
 -23   3   2    18856.62    18699.23    443.68 o 
 -21   3   2     9061.74     9015.06    289.30 o 
 -19   3   2     1156.26     1268.13    146.11 o 
 -17   3   2      487.64      638.10    128.71 o 
 -15   3   2    31412.74    30195.44    607.58 o 
 -13   3   2    40647.71    41051.99    687.87 o 
 -11   3   2     6657.85     6628.41    188.40 o 
  -9   3   2     7009.71     7003.06    247.11 o 
  -7   3   2    12664.98    12067.81    191.70 o 
  -5   3   2    53527.64    55049.95    572.38 o 
  -3   3   2     1262.63     1287.57     79.33 o 
  -1   3   2    44726.67    45818.59    520.38 o 
   1   3   2      973.39      995.45     46.76 o 
   3   3   2     3883.29     4143.57    113.06 o 
   5   3   2    15062.49    14930.51    197.24 o 
   7   3   2    19987.35    20857.73    275.30 o 
   9   3   2    81203.00    82812.07    968.52 o 
  11   3   2     2408.98     2373.92    138.04 o 
  13   3   2     7806.66     7634.16    278.71 o 
  15   3   2     7157.42     6595.55    273.75 o 
  17   3   2     9538.99     9527.95    385.45 o 
  19   3   2     4721.24     4667.64    292.80 o 
  21   3   2     2629.42     3061.99    251.97 o 
  23   3   2     3467.54     3644.29    288.23 o 
  25   3   2     1400.97     1589.42    372.23 o 
  27   3   2     3980.29     4283.17    297.08 o 
  29   3   2      156.38      154.47    147.67 o 
 -30   4   2    30360.21    31374.62   1054.27 o 
 -28   4   2      630.75      457.29    242.45 o 
 -26   4   2     3049.53     3423.03    317.69 o 
 -24   4   2    16333.16    15609.44    421.03 o 
 -22   4   2      470.43      414.61    152.14 o 
 -20   4   2    22004.53    22663.06    565.77 o 
 -18   4   2    11543.88    11390.25    371.74 o 
 -16   4   2    63393.46    62264.84   1083.72 o 
 -14   4   2    98551.47   100085.11   1574.16 o 
 -12   4   2    22501.16    22427.90    458.55 o 
 -10   4   2     3407.42     3338.75    205.51 o 
  -8   4   2   209371.81   215501.73   2493.49 o 
  -6   4   2    33061.06    34293.51    428.90 o 
  -4   4   2    69885.33    73390.86    790.82 o 
  -2   4   2    15420.81    15424.16    229.52 o 
   0   4   2    39144.44    39757.61    754.75 o 
   2   4   2   201421.38   203754.33   2246.77 o 
   4   4   2     4204.54     4093.89    113.54 o 
   6   4   2    91558.58    92644.49    968.43 o 
   8   4   2    55044.68    53217.21    737.26 o 
  10   4   2     3241.66     3712.92    189.95 o 
  12   4   2    28698.49    28951.51    546.53 o 
  14   4   2    21722.13    20669.43    508.71 o 
  16   4   2    50526.38    51084.28    968.72 o 
  18   4   2    33469.44    34040.86    749.89 o 
  20   4   2      625.38      658.90    157.00 o 
  22   4   2     3452.25     3734.40    290.76 o 
  24   4   2    36937.80    37815.89    881.91 o 
  26   4   2     4081.28     4201.41    336.84 o 
  28   4   2     2774.40     2496.02    285.71 o 
 -29   5   2     5634.57     5817.85    517.65 o 
 -27   5   2    12214.99    12774.74    498.89 o 
 -25   5   2      673.86      442.32    192.38 o 
 -23   5   2    50805.38    52477.62   1147.78 o 
 -21   5   2    39350.93    37928.37    819.69 o 
 -19   5   2     1085.82     1204.56    174.20 o 
 -17   5   2     4125.13     4210.45    265.78 o 
 -15   5   2    43100.02    43521.27   1131.06 o 
 -13   5   2    64724.04    66049.50    935.57 o 
  -9   5   2     2135.68     1857.33    143.19 o 
  -7   5   2    81046.41    78214.72    952.78 o 
  -5   5   2    67397.66    66408.50   1115.31 o 
  -3   5   2     1101.70      932.46    130.85 o 
  -1   5   2   122315.48   120826.96   1289.81 o 
   1   5   2    15158.96    15105.01    279.78 o 
   3   5   2    33777.84    33390.22    465.45 o 
   5   5   2     9963.83     9545.55    227.18 o 
   7   5   2    16206.02    16127.58    328.67 o 
   9   5   2   140442.08   137114.75   1848.39 o 
  11   5   2    10298.56    10677.29    308.65 o 
  13   5   2     6382.06     6428.15    255.67 o 
  15   5   2    34451.70    32842.82    720.83 o 
  17   5   2    16723.67    16725.73    499.67 o 
  19   5   2     6407.36     6980.61    334.70 o 
  21   5   2     5964.87     6430.39    422.00 o 
  23   5   2     5140.57     5089.44    356.87 o 
  25   5   2    12241.92    13219.58    637.13 o 
  27   5   2     4615.71     5048.90    478.48 o 
 -28   6   2      172.29     -257.22    257.22 o 
 -26   6   2     2237.98     2033.09    349.09 o 
 -24   6   2     1673.12     1867.35    347.05 o 
 -22   6   2      506.95      651.52    171.00 o 
 -20   6   2    12950.06    13557.30    454.66 o 
 -18   6   2     6702.46     6828.76    351.13 o 
 -16   6   2    19005.49    18805.49    437.94 o 
 -14   6   2    19194.16    19552.37    432.30 o 
 -12   6   2     3260.57     3108.16    195.98 o 
 -10   6   2      374.52      268.69     82.34 o 
  -8   6   2    49568.81    48998.69    717.72 o 
  -6   6   2    11708.58    11554.44    304.37 o 
  -4   6   2     6683.90     7182.71    452.72 o 
  -2   6   2      187.60      151.36     81.66 o 
   0   6   2     2202.07     2175.22    147.96 o 
   2   6   2    75129.35    74042.96   1184.92 o 
   4   6   2     6416.59     6048.34    251.49 o 
   6   6   2    28209.89    27574.50    495.49 o 
   8   6   2     6177.05     6122.52    223.98 o 
  10   6   2      234.65      212.31     98.77 o 
  12   6   2     9433.22     9326.24    306.61 o 
  14   6   2    10178.67    10317.61    340.63 o 
  16   6   2    16656.99    17118.56    514.84 o 
  18   6   2     3974.96     4250.89    300.87 o 
  20   6   2       47.58      -34.61    130.36 o 
  22   6   2     1041.87      744.94    201.33 o 
  24   6   2    10017.42    10181.32    461.85 o 
  26   6   2     1613.75     2121.27    373.20 o 
 -27   7   2       93.97       77.09    459.81 o 
 -25   7   2      795.82      366.88    285.80 o 
 -23   7   2      814.45      645.88    246.72 o 
 -21   7   2     4341.40     4916.99    554.40 o 
 -19   7   2     1531.91     1919.74    228.74 o 
 -17   7   2      965.42      643.16    207.94 o 
 -15   7   2       94.74       40.54    104.50 o 
 -13   7   2      182.78      273.07     99.45 o 
 -11   7   2     2354.58     2482.41    163.51 o 
  -9   7   2     2000.48     1712.39    130.65 o 
  -7   7   2     4985.74     5039.28    229.13 o 
  -5   7   2     1395.56     1743.50    160.79 o 
  -3   7   2     4129.28     4060.45    206.09 o 
  -1   7   2     4060.69     3947.20    203.76 o 
   1   7   2     9165.14     9301.93    319.34 o 
   3   7   2     3371.05     3123.91    211.92 o 
   5   7   2      363.75      328.48     98.48 o 
   7   7   2      449.75      551.68    111.11 o 
   9   7   2      166.59      174.50     96.14 o 
  11   7   2     2876.62     2789.60    197.44 o 
  13   7   2     1289.52     1271.44    155.25 o 
  15   7   2     2386.47     2423.59    241.77 o 
  17   7   2     1500.89     1527.79    215.42 o 
  19   7   2     1534.26     1127.56    208.42 o 
  21   7   2      745.42      915.15    208.62 o 
  23   7   2      582.68      423.26    193.74 o 
  25   7   2     1046.77      854.88    213.77 o 
 -26   8   2      377.35      247.50    587.16 o 
 -24   8   2    14532.28    14819.30    712.66 o 
 -22   8   2     2308.03     2338.24    389.72 o 
 -20   8   2     6690.99     7110.77    501.61 o 
 -18   8   2       73.72      180.23    164.48 o 
 -16   8   2     1650.33     1512.91    220.09 o 
 -14   8   2    33454.31    33688.95    872.28 o 
 -12   8   2      291.93      273.75    150.10 o 
 -10   8   2     5520.40     4754.94    295.23 o 
  -8   8   2    16975.50    17074.33    471.19 o 
  -6   8   2      267.72       31.50    132.79 o 
  -4   8   2    29164.22    28067.37    548.76 o 
  -2   8   2    20946.68    19874.33    443.19 o 
   0   8   2    41040.17    40993.95    792.47 o 
   2   8   2    35530.98    35708.92    718.11 o 
   4   8   2      491.42      497.92    184.12 o 
   6   8   2     2758.72     2848.41    200.45 o 
   8   8   2    26833.86    26443.15    533.50 o 
  10   8   2     4677.27     4996.51    260.63 o 
  12   8   2     3296.33     3647.50    230.30 o 
  14   8   2     1343.52     1367.48    169.83 o 
  16   8   2      691.23      903.68    181.88 o 
  18   8   2    24369.70    25056.71    642.09 o 
  20   8   2     2401.21     2189.22    267.62 o 
  22   8   2     7440.68     7797.19    443.29 o 
  24   8   2     2498.38     3355.86    574.23 o 
 -23   9   2     5498.61     5028.59    501.42 o 
 -21   9   2    20208.88    20008.68    825.82 o 
 -19   9   2     3116.71     2952.91    384.67 o 
 -17   9   2    19090.11    18517.35    588.91 o 
 -15   9   2     7814.00     7382.87    493.45 o 
 -13   9   2    18461.11    17409.42    546.82 o 
 -11   9   2     8353.45     7832.87    364.93 o 
  -9   9   2     5634.46     5174.02    326.24 o 
  -7   9   2    68096.34    67860.17   1171.50 o 
  -5   9   2    10147.58     9640.62    333.83 o 
  -3   9   2     1888.10     1504.16    239.24 o 
  -1   9   2     5985.27     6079.16    327.02 o 
   1   9   2    29866.17    30117.96    669.31 o 
   3   9   2    17117.73    16739.54    481.88 o 
   5   9   2     6640.34     6755.66    521.93 o 
   7   9   2      482.11      447.86    129.78 o 
   9   9   2    31099.30    31561.37    623.32 o 
  11   9   2    11878.76    11831.00    369.02 o 
  13   9   2      789.99      905.04    159.43 o 
  15   9   2    34592.67    35057.70    784.89 o 
  17   9   2      187.80      493.74    253.53 o 
  19   9   2     2588.56     2659.43    303.50 o 
  21   9   2      370.26       88.27    181.69 o 
 -22  10   2     1739.82     1448.17    339.95 o 
 -20  10   2     4054.96     4298.14    467.40 o 
 -18  10   2      130.71      -95.07    225.82 o 
 -16  10   2      885.04      983.01    335.19 o 
 -14  10   2    25562.20    27352.47    740.76 o 
 -12  10   2      951.77      896.59    217.46 o 
 -10  10   2     5037.90     5307.98    348.02 o 
  -8  10   2    16261.70    15937.54    506.77 o 
  -6  10   2      560.34      349.38    146.30 o 
  -4  10   2    10506.40    10181.41    355.31 o 
  -2  10   2    10430.13    10857.72    420.93 o 
   0  10   2    22937.77    23215.80    605.63 o 
   2  10   2    20700.07    20309.65    557.71 o 
   4  10   2       70.28      -21.19    147.67 o 
   6  10   2     1073.82      777.31    219.89 o 
   8  10   2    29109.81    28681.07    610.01 o 
  10  10   2     7427.60     7946.99    329.35 o 
  12  10   2     1806.03     2139.15    407.22 o 
  14  10   2     2098.14     2208.95    247.31 o 
  16  10   2     1994.71     2756.94    356.28 o 
  18  10   2     9932.82    11041.25    498.89 o 
  20  10   2      728.93     1091.01    290.66 o 
 -19  11   2      369.02      104.11    275.40 o 
 -17  11   2     2329.84     2304.90    391.28 o 
 -15  11   2       99.25      -86.03    283.18 o 
 -13  11   2       92.58      130.36    449.41 o 
 -11  11   2      497.70      626.24    368.92 o 
  -9  11   2     1030.85     1094.22    224.66 o 
  -7  11   2     5166.98     5324.31    307.97 o 
  -5  11   2      156.50     -138.33    138.33 o 
  -3  11   2       78.26       74.46    167.79 o 
  -1  11   2     1365.88     1526.33    231.17 o 
   1  11   2     1240.07      954.23    315.74 o 
   3  11   2     2504.84     2732.15    272.19 o 
   5  11   2     2088.74     2078.20    250.71 o 
   7  11   2      996.24     1079.44    211.92 o 
   9  11   2      242.07      181.11    145.62 o 
  11  11   2      721.43      699.05    174.30 o 
  13  11   2      194.74      295.43    308.55 o 
  15  11   2     2027.09     2147.03    413.05 o 
  17  11   2       74.16      484.12    314.38 o 
 -14  12   2      888.37      507.25    298.73 o 
 -12  12   2     1113.19     1640.75    356.48 o 
 -10  12   2     1217.96     1219.23    240.60 o 
  -8  12   2     7006.96     7784.55    524.46 o 
  -6  12   2     1552.16     1979.43    258.78 o 
  -4  12   2     1286.19      958.51    261.11 o 
  -2  12   2      359.90      659.39    292.61 o 
   0  12   2       83.63      170.41    201.91 o 
   2  12   2     6410.47     6972.83    732.59 o 
   4  12   2      963.57     1247.72    377.57 o 
   6  12   2     1874.32     2283.71    450.87 o 
   8  12   2      488.14     1106.76    361.34 o 
  10  12   2       69.54      244.49    300.39 o 
  12  12   2     2055.52     2164.23    368.14 o 
  -7  13   2     4712.31     3990.46    758.64 o 
  -5  13   2     4355.29     4536.40    655.50 o 
  -3  13   2      963.46     1192.40    470.41 o 
  -1  13   2     7673.23     7228.30    749.80 o 
   1  13   2     1360.92     1335.11    462.54 o 
   3  13   2     4373.13     4369.20   1010.62 o 
   5  13   2      550.41     1018.30    419.96 o 
 -31   1   3      919.72      705.95    257.13 o 
 -29   1   3      100.49      -62.60    186.94 o 
 -27   1   3      234.15      410.53    216.78 o 
 -25   1   3    19831.24    19781.40    699.73 o 
 -23   1   3     6613.42     6823.32    246.04 o 
 -21   1   3        1.37       55.02     80.01 o 
 -19   1   3    39114.02    38011.78    616.23 o 
 -17   1   3    16567.32    16816.72    314.29 o 
 -15   1   3     1447.09     1475.29    105.77 o 
 -13   1   3     2574.70     2666.43    102.17 o 
 -11   1   3     3036.86     3187.68    308.36 o 
  -9   1   3    68635.02    71705.30    924.97 o 
  -7   1   3     4216.02     4699.23    157.48 o 
  -5   1   3     1775.30     2182.31    389.72 o 
  -1   1   3     7106.50     6666.71    363.67 o 
   1   1   3     1407.56     1537.99     90.21 o 
   3   1   3    41590.36    42809.88    528.64 o 
   5   1   3     4149.91     4281.61    129.19 o 
   7   1   3    31581.85    32008.06    369.50 o 
   9   1   3     1807.11     1849.65     87.00 o 
  11   1   3      742.59      916.03     89.73 o 
  13   1   3    58796.25    57483.36   1159.55 o 
  15   1   3     2837.36     2969.83    210.37 o 
  17   1   3      404.00      408.19    117.92 o 
  19   1   3     5823.26     5443.29    272.78 o 
  21   1   3        3.15      -59.49     98.09 o 
  23   1   3     3703.79     4088.25    259.75 o 
  25   1   3      182.04      216.78    127.74 o 
  27   1   3     1242.15     1182.59    183.54 o 
  29   1   3     5929.11     6528.08    532.63 o 
 -32   2   3    18063.36    19022.66    808.32 o 
 -30   2   3     1332.58     1095.77    285.41 o 
 -28   2   3     7027.37     6567.94    459.81 o 
 -26   2   3    42343.89    42106.35   1142.44 o 
 -24   2   3      778.75      499.96    138.43 o 
 -22   2   3      596.66      693.12    114.13 o 
 -20   2   3    15319.18    15031.81    347.14 o 
 -18   2   3    14577.23    14557.80    297.27 o 
 -16   2   3    83999.80    82408.35   1057.76 o 
 -14   2   3       19.47       41.12     47.44 o 
 -12   2   3    54826.58    55110.61    651.13 o 
 -10   2   3   181023.89   188128.66   2040.09 o 
  -8   2   3      107.97       54.15     48.12 o 
  -6   2   3     1365.42     1347.65     93.03 o 
  -4   2   3    65660.06    65932.65   1409.67 o 
  -2   2   3    52312.70    53595.56    890.95 o 
   0   2   3   101984.11   105318.72   1435.92 o 
   2   2   3      509.10      558.39     51.13 o 
   4   2   3    82685.59    84248.67    882.69 o 
   6   2   3   127317.91   129194.59   1117.74 o 
   8   2   3     2882.94     3070.25    104.31 o 
  10   2   3     8117.16     7984.03    209.69 o 
  12   2   3    29240.32    28531.65    520.47 o 
  14   2   3    19758.40    18956.26    462.34 o 
  16   2   3    10743.25    10749.42    537.87 o 
  18   2   3     1250.24     1266.38    164.29 o 
  20   2   3    21621.13    20929.18    560.82 o 
  22   2   3    21224.46    22442.78    605.83 o 
  24   2   3      103.39      216.01    144.85 o 
  26   2   3     3723.73     3142.87    256.35 o 
  28   2   3     5314.00     5467.31    384.18 o 
 -31   3   3     1479.41     1009.45    292.80 o 
 -29   3   3      634.67      465.94    285.80 o 
 -27   3   3      159.63      124.53    210.76 o 
 -25   3   3    26465.38    27141.33    868.59 o 
 -23   3   3    15670.70    15463.72    462.83 o 
 -21   3   3      762.17      830.39    149.41 o 
 -19   3   3    62870.70    60930.41    911.75 o 
 -17   3   3    14202.41    14014.39    316.23 o 
 -15   3   3     7651.01     7780.56    213.19 o 
 -13   3   3    16062.97    15981.86    240.60 o 
 -11   3   3     4038.22     4130.64    216.78 o 
  -9   3   3    87281.84    88410.03   1087.71 o 
  -7   3   3     6311.60     6337.35    172.36 o 
  -5   3   3      583.75      455.05     72.52 o 
  -3   3   3   151048.64   152464.45   2147.03 o 
  -1   3   3    45968.43    47463.23    484.41 o 
   1   3   3     6682.80     6687.51    185.09 o 
   3   3   3    53905.37    55272.57    745.33 o 
   5   3   3       46.13       19.73     35.77 o 
   7   3   3    39910.50    38969.71    500.93 o 
   9   3   3      356.66      372.61     71.65 o 
  11   3   3     2525.24     2374.21    141.15 o 
  13   3   3    73826.09    72716.02   1091.21 o 
  15   3   3     4862.91     4574.22    239.53 o 
  17   3   3       69.80       17.01    103.04 o 
  19   3   3    24768.03    24242.66    607.87 o 
  21   3   3        4.70       85.45    132.40 o 
  23   3   3     9688.66     9943.24    411.79 o 
  25   3   3       59.01      184.12    158.26 o 
  27   3   3     2664.73     2724.37    701.48 o 
 -30   4   3      232.68       48.02    226.41 o 
 -28   4   3      549.01      225.34    229.61 o 
 -26   4   3     6324.49     6451.19    462.34 o 
 -24   4   3      123.07        1.85    133.47 o 
 -22   4   3       11.80      -42.97    119.86 o 
 -20   4   3     2162.56     2285.65    168.18 o 
 -18   4   3      499.45      586.19    132.40 o 
 -16   4   3    13294.53    13365.40    378.74 o 
 -14   4   3      251.62      293.00     99.55 o 
 -12   4   3    13092.67    13082.80    283.08 o 
 -10   4   3    12090.73    11965.84    245.46 o 
  -8   4   3      291.19      392.74     83.51 o 
  -6   4   3        0.10        3.40     62.51 o 
  -4   4   3     8728.74     8744.23    199.38 o 
  -2   4   3    10931.52    11301.68    233.02 o 
   0   4   3     3233.38     3172.42    127.54 o 
   2   4   3       28.12      -21.10     47.44 o 
   4   4   3     5868.76     5843.42    126.38 o 
   6   4   3    25746.14    25976.73    655.70 o 
   8   4   3     1671.00     1825.84    116.36 o 
  10   4   3     3314.65     3218.01    160.21 o 
  12   4   3     2192.81     2186.49    148.05 o 
  14   4   3     1627.48     1711.22    159.23 o 
  16   4   3     2151.54     1976.52    195.59 o 
  18   4   3      298.33      140.18    125.79 o 
  20   4   3     3596.11     3721.57    281.82 o 
  22   4   3      604.53      353.27    158.75 o 
  24   4   3       68.81      -66.30    143.58 o 
  26   4   3      356.98      401.78    214.74 o 
  28   4   3     1215.38     1335.31    415.68 o 
 -29   5   3       41.72     -129.39    220.67 o 
 -27   5   3      185.19       87.59    213.38 o 
 -25   5   3     2474.17     2474.15    344.71 o 
 -23   5   3     2069.14     2023.86    232.63 o 
 -21   5   3      155.81      228.25    199.97 o 
 -19   5   3     2742.89     2820.80    258.29 o 
 -17   5   3     2656.84     2746.44    210.56 o 
 -15   5   3     3525.12     3427.89    217.46 o 
 -13   5   3     2791.74     2655.15    199.48 o 
 -11   5   3       22.93       -7.00     92.45 o 
  -9   5   3     3807.69     3918.23    165.55 o 
  -7   5   3     2614.21     2826.64    148.83 o 
  -5   5   3      545.87      608.35     74.95 o 
  -3   5   3    12485.73    12084.05    245.36 o 
  -1   5   3     5740.03     5661.44    137.94 o 
   1   5   3      540.44      557.90     64.16 o 
   3   5   3      988.97      936.83     78.55 o 
   5   5   3      394.82      348.02     68.05 o 
   7   5   3     5662.93     5500.16    182.86 o 
   9   5   3       23.51      -13.03     66.20 o 
  11   5   3      485.05      422.48     92.25 o 
  13   5   3     3769.66     3864.28    223.69 o 
  15   5   3     1439.03     1237.61    153.98 o 
  17   5   3      252.82      173.62    134.54 o 
  19   5   3     3797.02     4163.21    429.00 o 
  21   5   3       69.25      -63.77    135.71 o 
  23   5   3      636.01      578.61    190.92 o 
  25   5   3      267.21      432.79    218.05 o 
  27   5   3       35.41      265.00    296.21 o 
 -28   6   3     3087.61     2961.28    475.46 o 
 -26   6   3    14866.70    14498.02    870.34 o 
 -24   6   3      389.96       37.91    280.55 o 
 -22   6   3     1379.59     1316.54    280.94 o 
 -20   6   3    13098.53    12541.82    575.59 o 
 -18   6   3     5348.17     5151.46    404.69 o 
 -16   6   3    31451.13    31400.09    568.20 o 
 -14   6   3      781.69      610.20    120.74 o 
 -12   6   3    13592.55    13620.78    316.81 o 
 -10   6   3    75756.95    75314.40   1018.10 o 
  -8   6   3      823.68     1011.78    111.70 o 
  -6   6   3      527.87      529.90    107.71 o 
  -4   6   3    15145.64    14324.40    329.94 o 
  -2   6   3    14763.96    14273.26    321.09 o 
   0   6   3    39832.85    38276.39    605.63 o 
   2   6   3     5227.11     4659.38    242.64 o 
   4   6   3    35441.00    35513.52    668.14 o 
   6   6   3    47816.48    46521.34    644.91 o 
   8   6   3      392.44      275.01     83.21 o 
  10   6   3      594.97      431.23     98.48 o 
  12   6   3    17410.26    16881.95    560.04 o 
  14   6   3    11984.27    12364.02    483.82 o 
  16   6   3     4570.47     4689.51    312.54 o 
  18   6   3       75.31     -117.43    132.60 o 
  20   6   3     4896.01     5279.98    358.71 o 
  22   6   3     8421.13    10449.23    613.12 o 
  24   6   3      645.83      849.63    247.99 o 
  26   6   3     2830.15     3247.47    566.36 o 
 -27   7   3     1418.97     1393.15    766.42 o 
 -25   7   3    28302.17    27595.21    971.34 o 
 -23   7   3     3263.22     2957.78    375.72 o 
 -21   7   3      404.02      467.78    228.16 o 
 -19   7   3    28934.07    30065.86    933.82 o 
 -17   7   3    16841.94    15832.64    630.81 o 
 -15   7   3     7564.79     7317.64    368.24 o 
 -13   7   3    10576.71     9749.69    362.99 o 
 -11   7   3     1216.85     1429.41    177.61 o 
  -9   7   3    44521.95    43508.73    792.76 o 
  -7   7   3     6962.64     6904.49    363.09 o 
  -5   7   3      867.15      690.98    135.32 o 
  -3   7   3   107324.73   105814.50   1410.74 o 
  -1   7   3     3602.54     3321.93    196.17 o 
   1   7   3      430.51      118.99    154.47 o 
   3   7   3    21327.09    20139.53    480.13 o 
   5   7   3     4882.98     4475.16    254.21 o 
   7   7   3    44053.50    42052.59    621.28 o 
   9   7   3      280.45       33.64     80.59 o 
  11   7   3     2429.43     2740.12    198.99 o 
  13   7   3    40069.56    40745.87    932.07 o 
  15   7   3     4562.01     4507.04    297.76 o 
  17   7   3      287.30      263.44    153.89 o 
  19   7   3    15518.12    16039.80    668.72 o 
  21   7   3      263.46      545.26    216.69 o 
  23   7   3     3316.07     3670.05    537.78 o 
 -26   8   3     6274.07     6069.73    555.57 o 
 -24   8   3      435.88      286.68    259.17 o 
 -22   8   3      484.57      -20.12    353.37 o 
 -20   8   3     5158.54     5027.52    453.69 o 
 -18   8   3     6367.49     6339.01    592.31 o 
 -16   8   3     9479.45     9004.27    474.78 o 
 -14   8   3      308.24      122.97    178.38 o 
 -12   8   3     6327.05     5510.86    300.09 o 
 -10   8   3    33696.20    31886.54    674.75 o 
  -8   8   3     2201.31     2463.65    222.71 o 
  -6   8   3     1979.94     1896.71    201.52 o 
  -4   8   3     8272.56     8094.85    289.21 o 
  -2   8   3     3737.59     3770.27    226.02 o 
   0   8   3    19095.52    18681.44    614.87 o 
   2   8   3     1113.37      901.35    167.69 o 
   4   8   3    14977.26    14298.44    425.30 o 
   6   8   3    13294.02    12260.97    398.18 o 
   8   8   3      724.60      690.69    132.60 o 
  10   8   3      995.43      941.79    150.48 o 
  12   8   3     8543.43     8118.38    307.77 o 
  14   8   3     7300.60     7595.08    307.48 o 
  16   8   3       86.95      341.51    161.18 o 
  18   8   3      163.27      557.51    183.83 o 
  20   8   3     3204.67     4160.29    426.18 o 
  22   8   3     5430.31     5968.63    525.04 o 
 -23   9   3      267.55      331.30    266.26 o 
 -21   9   3      397.80      261.31    250.22 o 
 -19   9   3       18.95     -190.44    190.44 o 
 -17   9   3      150.13      393.42    215.91 o 
 -15   9   3      333.75      264.90    204.05 o 
 -13   9   3     1840.26     1230.22    255.77 o 
 -11   9   3      841.59      595.33    214.74 o 
  -9   9   3       61.25      108.39    180.13 o 
  -7   9   3      123.07      138.43    150.58 o 
  -5   9   3      214.98       90.31    120.64 o 
  -3   9   3     2674.94     2783.96    212.89 o 
  -1   9   3      614.98      330.81    154.37 o 
   1   9   3      226.97      487.91    157.09 o 
   3   9   3      216.90       95.95    136.97 o 
   5   9   3       14.25       20.03    129.78 o 
   7   9   3      300.25      290.08    147.08 o 
   9   9   3      968.23      928.86    157.87 o 
  11   9   3      933.76      889.69    203.27 o 
  13   9   3       95.28      175.37    139.30 o 
  15   9   3      425.44      507.35    166.62 o 
  17   9   3      285.71      560.91    190.73 o 
  19   9   3     1150.10     1721.24    269.28 o 
  21   9   3      290.57     1111.91    389.72 o 
 -20  10   3      144.82      166.82    251.29 o 
 -18  10   3       85.82      145.53    233.89 o 
 -16  10   3     8584.23     8434.51    540.69 o 
 -14  10   3     1453.97     1374.09    295.23 o 
 -12  10   3     3283.35     2835.48    334.31 o 
 -10  10   3     7677.12     6961.94    451.65 o 
  -8  10   3      159.85      266.26    151.94 o 
  -6  10   3     1189.40     1136.99    200.45 o 
  -4  10   3     9827.01     9381.07    409.85 o 
  -2  10   3     4645.28     4770.68    398.47 o 
   0  10   3     4788.77     4365.70    380.78 o 
   2  10   3      238.63      520.47    198.90 o 
   4  10   3      619.40      504.34    199.48 o 
   6  10   3    10469.80    10571.14    784.40 o 
   8  10   3     2711.34     2620.16    309.13 o 
  10  10   3      953.47     1044.45    190.24 o 
  12  10   3      684.63      830.48    184.02 o 
  14  10   3      320.01      534.37    207.74 o 
  16  10   3     1943.61     2559.89    711.11 o 
  18  10   3     1659.48     1926.16    605.34 o 
 -17  11   3     2391.22     1783.55    359.39 o 
 -15  11   3     1863.62     1517.09    328.77 o 
 -13  11   3      987.69      662.21    382.63 o 
 -11  11   3     2213.24     2073.63    328.19 o 
  -9  11   3    19021.30    18755.91    697.50 o 
  -7  11   3       97.18       67.95    161.47 o 
  -5  11   3       70.71       80.69    151.75 o 
  -3  11   3    16939.61    16979.55   1297.98 o 
  -1  11   3     4525.30     4580.63    410.53 o 
   1  11   3     5087.54     5212.61    425.59 o 
   3  11   3    14783.72    15318.88    624.49 o 
   5  11   3        3.61       85.35    184.80 o 
   7  11   3     6080.19     7004.13    477.41 o 
   9  11   3      179.59       12.44    305.73 o 
  11  11   3       82.34      311.76    248.57 o 
  13  11   3    16236.79    16882.83    568.11 o 
  15  11   3      402.70     1607.40    561.21 o 
 -12  12   3     5852.43     6138.85    561.59 o 
 -10  12   3     8632.25     8738.98    628.28 o 
  -8  12   3      101.20      249.74    189.56 o 
  -6  12   3       70.40      239.73    179.94 o 
  -4  12   3     7313.56     7532.87    540.69 o 
  -2  12   3     6873.18     6655.63    504.92 o 
   0  12   3     2723.15     3254.66    373.20 o 
   2  12   3      782.53      990.11    614.19 o 
   4  12   3     2528.26     3417.59    376.89 o 
   6  12   3    14977.99    16200.30    671.93 o 
   8  12   3     3126.91     3368.69    464.97 o 
  10  12   3     1280.94     1596.71    446.69 o 
  -1  13   3      440.96      270.15    717.04 o 
 -30   0   4     6722.95     6853.45    727.44 o 
 -28   0   4    40409.80    41790.70   1647.06 o 
 -26   0   4      110.32      -77.96    254.60 o 
 -24   0   4    28538.71    27049.95   1163.92 o 
 -22   0   4    20678.43    19931.49    924.88 o 
 -20   0   4     3124.49     3268.17    410.53 o 
 -18   0   4    17730.34    17879.15    779.35 o 
 -16   0   4    10775.50     9785.47    940.43 o 
 -14   0   4    55824.12    57049.80   1338.71 o 
 -12   0   4    57458.33    61274.54   1128.92 o 
 -10   0   4    14248.30    15487.44    345.88 o 
  -8   0   4    27849.06    29762.17   1402.87 o 
  -2   0   4     8572.75     8770.67    530.00 o 
   0   0   4     3038.26     3070.83    348.12 o 
   2   0   4   112972.93   120851.75   2245.60 o 
   4   0   4    51956.59    52502.51    946.17 o 
   6   0   4    11298.88    11530.81    339.08 o 
   8   0   4    77183.88    77394.25   3146.17 o 
  10   0   4    18255.17    18006.99    500.64 o 
  12   0   4     1141.50      893.67    181.88 o 
  14   0   4     1897.03     1927.72    265.00 o 
  16   0   4    27735.91    27400.88    971.63 o 
  18   0   4    39829.31    39648.93   1259.97 o 
  20   0   4     3462.21     3799.44    332.08 o 
  22   0   4      863.16     1111.91    342.96 o 
  24   0   4    12353.71    12413.01    820.96 o 
  26   0   4     4171.03     5003.70    639.07 o 
 -31   1   4     9225.00     8817.14    551.00 o 
 -29   1   4      504.11      344.71    220.87 o 
 -27   1   4     3416.91     3255.54    361.92 o 
 -25   1   4     3438.70     3360.53    584.54 o 
 -23   1   4     1630.00     1592.63    249.15 o 
 -21   1   4    54888.66    55287.34   1641.91 o 
 -19   1   4     6485.84     6405.31    348.51 o 
 -17   1   4     2053.23     2180.18    213.38 o 
 -15   1   4    37934.62    40446.46    635.67 o 
 -13   1   4     9513.30     9736.67    322.06 o 
 -11   1   4    43307.13    45438.00    641.02 o 
  -9   1   4    16640.10    16573.01    278.90 o 
  -7   1   4     8455.95     8542.03    696.23 o 
  -5   1   4    45990.20    50213.26   2135.56 o 
  -3   1   4    25949.20    26312.98    730.16 o 
  -1   1   4     8003.24     7881.08    358.62 o 
   1   1   4   113089.15   117730.66   2050.59 o 
   3   1   4     8395.42     9202.10    270.35 o 
   5   1   4     3373.70     3424.88    131.04 o 
   7   1   4     4496.29     4544.28    213.38 o 
   9   1   4      615.47      648.21     81.17 o 
  11   1   4    58639.86    57155.08    847.01 o 
  13   1   4      220.60      310.98     92.45 o 
  15   1   4    12815.36    11927.44    355.21 o 
  17   1   4    10373.79    10010.13    345.69 o 
  19   1   4     2820.40     3004.15    236.13 o 
  21   1   4     1797.56     1842.66    269.86 o 
  23   1   4     5493.25     5284.74    514.45 o 
  25   1   4     1246.10     1524.29    291.64 o 
  27   1   4     3026.27     3531.04    401.29 o 
 -30   2   4      108.01     -306.61    337.71 o 
 -28   2   4     3482.33     3193.13    376.50 o 
 -26   2   4      646.27      270.15    219.02 o 
 -24   2   4     2804.91     2443.72    300.97 o 
 -22   2   4      299.69       26.64    169.73 o 
 -20   2   4      332.42      154.57    169.15 o 
 -18   2   4     1173.05     1231.00    220.57 o 
 -16   2   4     3169.39     3700.86    268.50 o 
 -14   2   4     7200.13     7422.05    227.38 o 
 -12   2   4      904.72     1037.54    111.31 o 
 -10   2   4     3028.86     3070.74    129.39 o 
  -8   2   4      331.94      288.62     57.16 o 
  -6   2   4    14997.69    14685.54    477.99 o 
  -4   2   4     9998.56     9444.64    271.51 o 
  -2   2   4     3716.02     3728.86    163.12 o 
   0   2   4     5098.01     5158.95    203.08 o 
   2   2   4     1349.38     1342.60     78.26 o 
   4   2   4     4650.48     4865.17    140.76 o 
   6   2   4     3029.92     3354.69    133.08 o 
   8   2   4    10124.84    10376.03    235.25 o 
  10   2   4      439.69      371.06     87.00 o 
  12   2   4      437.12      263.93     85.84 o 
  14   2   4      162.73      125.99     90.70 o 
  16   2   4     2145.58     2087.14    188.01 o 
  18   2   4     4926.52     5230.59    416.85 o 
  20   2   4      293.45       69.22    156.12 o 
  22   2   4      538.10      732.59    301.36 o 
  24   2   4      521.93      565.77    212.99 o 
  26   2   4     1496.70     1982.35    342.96 o 
 -29   3   4     2607.43     2298.09    348.80 o 
 -27   3   4     5817.11     5477.32    458.16 o 
 -25   3   4       46.40      -65.13    195.98 o 
 -23   3   4      974.05      264.81    208.42 o 
 -21   3   4     8490.20     8547.37    436.48 o 
 -19   3   4    11304.02    11586.32    444.45 o 
 -17   3   4     7492.24     7535.01    501.13 o 
 -15   3   4    33635.41    33431.14    633.73 o 
 -13   3   4      287.23       98.57     89.92 o 
 -11   3   4     1530.67     1698.30    118.02 o 
  -9   3   4     2241.68     2166.27    186.06 o 
  -7   3   4     3907.47     4249.53    210.76 o 
  -5   3   4    41390.09    40725.84    553.33 o 
  -3   3   4     1744.61     1917.90     89.82 o 
  -1   3   4     4007.34     4075.23    151.55 o 
   1   3   4     5691.52     5761.66    161.27 o 
   3   3   4    15760.25    15906.91    437.55 o 
   5   3   4    19920.97    19880.46    356.48 o 
   7   3   4    18250.18    18470.69    337.33 o 
   9   3   4     4619.43     4449.79    197.44 o 
  11   3   4     6138.51     5577.64    203.37 o 
  13   3   4     3801.95     3598.40    197.83 o 
  15   3   4      689.36      815.32    134.93 o 
  17   3   4    15364.36    15131.06    519.40 o 
  19   3   4      106.26      113.06    163.22 o 
  21   3   4       83.85       46.76    233.80 o 
  23   3   4      923.22     1584.75    410.53 o 
  25   3   4      849.39     1106.76    374.07 o 
 -30   4   4     6362.38     6370.31    538.17 o 
 -28   4   4    15969.77    15909.15    867.72 o 
 -26   4   4     1346.41     1107.34    384.47 o 
 -24   4   4     3206.29     2999.38    346.95 o 
 -22   4   4    27821.25    28088.46    857.31 o 
 -20   4   4     4066.20     3437.32    327.02 o 
 -18   4   4      836.21      785.28    185.68 o 
 -16   4   4     2438.10     2317.15    165.26 o 
 -14   4   4    21672.89    21163.17    432.40 o 
 -12   4   4    92493.94    93681.45   1909.15 o 
 -10   4   4     3393.15     3550.19    177.90 o 
  -8   4   4    45390.85    43695.38    704.30 o 
  -6   4   4    47617.34    47540.41    743.87 o 
  -4   4   4    18938.54    19429.78    313.31 o 
  -2   4   4     1961.04     1797.65     93.52 o 
   0   4   4    25037.67    24750.98    545.36 o 
   2   4   4    73241.07    74813.27   2191.36 o 
   4   4   4    13348.90    13202.47    316.62 o 
   6   4   4     7303.41     7242.50    247.70 o 
   8   4   4    18736.16    18513.85    405.57 o 
  10   4   4    37517.11    35593.82    555.37 o 
  12   4   4    14020.52    13964.32    348.80 o 
  14   4   4     3530.10     3487.39    211.83 o 
  16   4   4      718.82      459.23    164.77 o 
  18   4   4    13128.71    12815.96    618.27 o 
  20   4   4     3326.96     3642.34    524.75 o 
  22   4   4     3559.99     3372.19    535.15 o 
  24   4   4    17145.10    16273.60    987.19 o 
  26   4   4     1988.08     2291.39    493.64 o 
 -29   5   4     3602.04     3445.00    420.64 o 
 -27   5   4    12254.42    13253.80    678.05 o 
 -25   5   4       65.45      -83.12    198.90 o 
 -23   5   4     1212.37      958.41    259.46 o 
 -21   5   4    42519.79    42558.78   1129.02 o 
 -19   5   4    17227.22    17114.00    828.83 o 
 -17   5   4     8415.21     8416.82    407.71 o 
 -15   5   4    59071.70    58131.18   1174.42 o 
 -13   5   4     2299.03     2115.82    224.46 o 
 -11   5   4     9541.57     9702.35    306.51 o 
  -9   5   4     2530.86     2601.01    306.02 o 
  -7   5   4     1379.08     1503.87    193.45 o 
  -5   5   4    87415.38    86179.59   2035.43 o 
  -3   5   4     4149.98     4334.59    201.23 o 
  -1   5   4     7713.19     7673.34    239.04 o 
   1   5   4    48700.39    48941.04   1071.96 o 
   3   5   4    10058.73     9742.89    317.79 o 
   5   5   4    28842.23    28406.83    628.57 o 
   7   5   4    30111.90    29276.11    665.22 o 
   9   5   4     3468.18     3517.52    167.40 o 
  11   5   4    26729.14    26132.95    470.99 o 
  13   5   4     3003.92     3308.61    256.54 o 
  15   5   4     1427.55     1410.55    198.12 o 
  17   5   4    33036.48    32552.93    940.24 o 
  19   5   4      654.06      316.91    301.36 o 
  21   5   4       30.59      301.36    280.55 o 
  23   5   4      728.58     1418.52    400.13 o 
  25   5   4      229.73      280.55    285.80 o 
 -28   6   4     1865.85     1784.04    356.48 o 
 -26   6   4     1125.32      854.98    293.39 o 
 -24   6   4      372.50      139.69    238.36 o 
 -22   6   4    11231.83     9844.47    533.31 o 
 -20   6   4     2793.41     2985.87    363.67 o 
 -18   6   4      372.23       89.73    175.37 o 
 -16   6   4      359.85      349.28    173.04 o 
 -14   6   4     6062.68     6288.85    441.73 o 
 -12   6   4    18761.72    18361.23   1019.17 o 
 -10   6   4     2779.44     2809.72    258.49 o 
  -8   6   4    22084.38    21798.06    591.15 o 
  -6   6   4     4342.62     4588.61    282.01 o 
  -4   6   4      859.81      750.67    132.99 o 
  -2   6   4     2314.49     2034.65    179.75 o 
   0   6   4    13593.91    13201.21    381.85 o 
   2   6   4    30587.47    29540.42    758.55 o 
   4   6   4     2406.33     2519.25    268.40 o 
   6   6   4     1212.33     1173.84    109.66 o 
   8   6   4     4009.50     4334.10    185.68 o 
  10   6   4     9824.90     9323.42    366.78 o 
  12   6   4     4754.60     4753.96    297.27 o 
  14   6   4     2762.09     2713.38    252.95 o 
  16   6   4      174.61      147.08    143.10 o 
  18   6   4     1527.54     1875.71    420.83 o 
  20   6   4     1271.08     1111.91    342.96 o 
  22   6   4     1155.18     1143.12    368.92 o 
  24   6   4     6998.63     7923.76    732.59 o 
 -25   7   4     1577.91     1757.69    524.75 o 
 -23   7   4     1793.65     1133.69    304.57 o 
 -21   7   4     2059.47     1238.00    283.18 o 
 -19   7   4      102.03     -161.76    161.76 o 
 -17   7   4       64.61       59.59    173.82 o 
 -15   7   4      425.47      627.89    220.67 o 
 -13   7   4     1601.77     1674.28    244.29 o 
 -11   7   4     2950.18     2939.40    287.26 o 
  -9   7   4      934.84      681.26    238.95 o 
  -7   7   4     1111.10      906.21    191.61 o 
  -5   7   4     1130.95     1334.72    174.11 o 
  -3   7   4     4707.05     4592.20    277.73 o 
  -1   7   4     3653.56     4162.43    261.99 o 
   1   7   4     3754.62     3029.52    318.47 o 
   3   7   4      108.53     -103.04    127.54 o 
   5   7   4      246.45      228.84    144.94 o 
   7   7   4     1152.70     1250.93    214.45 o 
   9   7   4     1722.57     1597.78    230.20 o 
  11   7   4     2888.43     2596.73    248.38 o 
  13   7   4      382.04      247.11    153.40 o 
  15   7   4      692.48      585.51    223.30 o 
  17   7   4     1054.10     1423.67    415.68 o 
  19   7   4     1543.64     2296.54    483.24 o 
  21   7   4      404.03      306.61    327.31 o 
 -24   8   4     4477.76     4535.92    476.63 o 
 -22   8   4     3298.63     2738.85    387.97 o 
 -20   8   4      647.07      357.64    239.14 o 
 -18   8   4     4138.63     4141.72    427.54 o 
 -16   8   4     2890.04     2712.80    323.62 o 
 -14   8   4     7908.22     8035.16    443.19 o 
 -12   8   4    10239.48     9314.77    453.69 o 
 -10   8   4     1002.14      746.30    206.38 o 
  -8   8   4     1789.25     1612.17    246.43 o 
  -6   8   4    26856.70    25637.46    630.71 o 
  -4   8   4     8480.80     8684.44    371.25 o 
  -2   8   4      334.65      332.56    132.60 o 
   0   8   4      559.32      679.42    190.92 o 
   2   8   4    14182.43    14346.85    548.86 o 
   4   8   4     7239.20     6779.86    403.62 o 
   6   8   4     2618.10     2221.69    273.46 o 
   8   8   4    11246.58    11240.44    492.48 o 
  10   8   4     2859.00     2844.23    324.88 o 
  12   8   4      332.13      500.16    226.21 o 
  14   8   4      799.21      590.47    210.76 o 
  16   8   4     6957.69     6862.20    598.05 o 
  18   8   4     9308.62     8729.16    753.39 o 
  20   8   4      646.80     1065.15    363.67 o 
 -21   9   4    21166.64    22039.44   1132.72 o 
 -19   9   4     1889.66     1981.28    685.83 o 
 -17   9   4      132.66       66.30    214.74 o 
 -15   9   4    17359.74    16007.14    627.31 o 
 -13   9   4     3458.06     3462.40    367.85 o 
 -11   9   4    21307.10    20474.13    690.79 o 
  -9   9   4     6837.59     6468.40    515.52 o 
  -7   9   4     1041.11      886.48    190.24 o 
  -5   9   4    22847.87    22571.78    610.59 o 
  -3   9   4     5227.77     4799.36    317.88 o 
  -1   9   4     5517.83     5055.03    442.22 o 
   1   9   4    39466.33    37685.14    993.60 o 
   3   9   4     2314.57     2203.90    293.39 o 
   5   9   4     1769.26     1404.42    247.31 o 
   7   9   4     2519.48     2575.44    386.61 o 
   9   9   4      278.83       83.41    171.09 o 
  11   9   4    23572.89    23084.76    772.35 o 
  13   9   4      147.32      396.63    315.55 o 
  15   9   4     3415.76     3733.24    381.75 o 
  17   9   4     5109.08     6917.03    653.75 o 
 -18  10   4     1400.50     1239.84    325.66 o 
 -16  10   4     3292.70     3079.00    462.24 o 
 -14  10   4     7831.74     7619.97    501.81 o 
 -12  10   4     5442.87     5067.67    434.93 o 
 -10  10   4      285.95      131.92    209.88 o 
  -8  10   4     3632.83     3740.92    314.58 o 
  -6  10   4    15341.35    14864.90    513.77 o 
  -4  10   4     6707.00     6928.21    377.86 o 
  -2  10   4     1293.56     1575.42    282.60 o 
   0  10   4      428.83      387.88    230.68 o 
   2  10   4     8250.73     8611.53    501.71 o 
   4  10   4     5896.81     5835.74    443.58 o 
   6  10   4     3543.86     3839.78    365.71 o 
   8  10   4    10379.69    11141.38    530.58 o 
  10  10   4     2739.36     3079.10    345.10 o 
  12  10   4     1521.12     2145.86    429.87 o 
  14  10   4      298.33     1127.95    457.29 o 
 -15  11   4      182.52     -231.95    231.95 o 
 -13  11   4      190.06       97.89    247.79 o 
 -11  11   4     1112.50      890.95    220.57 o 
  -9  11   4     1842.69     1687.12    264.03 o 
  -7  11   4      592.66      848.56    307.48 o 
  -5  11   4      873.08      767.49    210.27 o 
  -3  11   4       67.11       16.04    195.88 o 
  -1  11   4        5.08      201.13    196.47 o 
   1  11   4     4589.39     5236.14    444.06 o 
   3  11   4      803.43      782.95    231.56 o 
   5  11   4      320.68      458.84    240.41 o 
   7  11   4       67.09      391.86    288.53 o 
   9  11   4       43.09      149.80    248.77 o 
  11  11   4     1027.38     1861.03    359.59 o 
  -8  12   4      580.14      260.92    203.08 o 
  -6  12   4     1049.67     1002.55    242.25 o 
  -4  12   4      496.82      561.69    255.18 o 
  -2  12   4      384.97      654.33    296.30 o 
   0  12   4     1679.54     1753.22    352.20 o 
   2  12   4     2566.42     3230.94    396.63 o 
   4  12   4      178.35       72.52    217.85 o 
 -29   1   5      170.24     -157.48    204.83 o 
 -27   1   5     1698.60     1347.75    439.01 o 
 -25   1   5        3.00      -72.71    187.42 o 
 -23   1   5    11684.00    12462.79    530.78 o 
 -21   1   5       13.34     -158.26    158.26 o 
 -19   1   5     1828.86     1700.82    312.73 o 
 -17   1   5    23909.10    24662.22    553.53 o 
 -15   1   5     5479.21     6168.98    269.18 o 
 -13   1   5      672.77      712.08    107.61 o 
 -11   1   5    11549.01    11825.85    246.63 o 
  -9   1   5        0.40       47.44     95.07 o 
  -7   1   5    16213.63    16086.56   1085.96 o 
  -5   1   5      217.79       -4.18    127.15 o 
  -3   1   5     2559.71     2516.63    252.75 o 
  -1   1   5    27108.31    26540.95    784.60 o 
   1   1   5      153.02      139.01     73.59 o 
   3   1   5     2131.52     2197.67    160.50 o 
   5   1   5    17114.03    17629.80    370.77 o 
   7   1   5      157.18       21.39     68.73 o 
   9   1   5     9082.07     8890.82    341.51 o 
  11   1   5     1490.85     1699.66    223.88 o 
  13   1   5     4186.46     4200.92    350.84 o 
  15   1   5    10067.48     9633.23    623.52 o 
  17   1   5      195.43      176.63    212.99 o 
  19   1   5      359.10      103.92    244.20 o 
  21   1   5     1686.02     1877.46    439.01 o 
  23   1   5       21.01      156.90    191.61 o 
  25   1   5       94.78       94.39    199.97 o 
 -28   2   5       78.69      -42.19    218.44 o 
 -26   2   5    13397.69    13532.61    597.66 o 
 -24   2   5    26991.55    28499.28    862.85 o 
 -22   2   5        1.20      -44.52    174.59 o 
 -20   2   5     2513.60     2514.78    260.82 o 
 -18   2   5    14555.53    14761.75    476.14 o 
 -16   2   5    19251.08    18691.26    465.65 o 
 -14   2   5    13102.96    13940.99    372.23 o 
 -12   2   5      278.92      316.62     81.56 o 
 -10   2   5    53110.67    53022.79    869.56 o 
  -8   2   5    50190.78    47880.85   2244.63 o 
  -6   2   5     1594.91     1659.51    148.73 o 
  -4   2   5    16508.54    16822.26    379.22 o 
  -2   2   5    19963.09    19777.61    448.05 o 
   0   2   5    29214.85    30242.39    729.67 o 
   2   2   5     5094.79     5035.49    164.68 o 
   4   2   5     1226.80     1348.82     99.25 o 
   6   2   5    42442.48    44194.86   1002.65 o 
   8   2   5    13813.78    13741.90    356.09 o 
  10   2   5      908.71      668.33    171.00 o 
  12   2   5    11752.70    11162.48    498.11 o 
  14   2   5     6033.63     6001.78    401.68 o 
  16   2   5     5749.42     5876.57    597.56 o 
  18   2   5       38.01     -129.88    197.44 o 
  20   2   5      518.41      389.72    280.55 o 
  22   2   5     8909.44     9524.06    753.39 o 
  24   2   5     1835.49     1992.85    315.94 o 
 -29   3   5      158.16     -175.47    236.71 o 
 -27   3   5     3531.92     4159.51    420.35 o 
 -25   3   5        0.55     -223.98    251.97 o 
 -23   3   5    16692.91    16037.37    740.46 o 
 -21   3   5      936.60      979.12    217.85 o 
 -19   3   5     2982.13     2734.19    269.18 o 
 -17   3   5    34645.29    35381.41    809.39 o 
 -15   3   5     2056.44     2345.24    194.33 o 
 -13   3   5      290.44      295.43    115.97 o 
 -11   3   5    30546.84    31181.27    505.21 o 
  -9   3   5      234.75      249.54     72.52 o 
  -7   3   5    18656.97    18313.79    479.06 o 
  -5   3   5      549.04      541.47    125.60 o 
  -3   3   5     3233.72     3216.17    254.99 o 
  -1   3   5    69774.45    72237.83    850.12 o 
   1   3   5     1221.19     1165.86     99.74 o 
   3   3   5      785.13      908.45     98.09 o 
   5   3   5    20973.41    21126.62    357.35 o 
   7   3   5      194.74      198.60    118.50 o 
   9   3   5     5907.59     5744.07    358.52 o 
  11   3   5     1605.40     1496.87    233.41 o 
  13   3   5     5074.77     4132.29    366.20 o 
  15   3   5    13986.87    14747.66    631.49 o 
  17   3   5      160.26       57.16    239.04 o 
  19   3   5     1434.37     1272.99    342.96 o 
  21   3   5     7693.32     7601.60    665.13 o 
  23   3   5      943.66     1018.39    394.88 o 
 -28   4   5       50.03     -182.08    233.80 o 
 -26   4   5     2759.58     3230.75    932.65 o 
 -24   4   5     1836.00     1863.75    302.14 o 
 -22   4   5        1.09     -148.73    366.30 o 
 -20   4   5      455.51      211.14    190.63 o 
 -18   4   5     4429.10     4810.83    323.62 o 
 -16   4   5     4484.74     4415.96    293.77 o 
 -14   4   5      362.89      448.05    155.54 o 
 -12   4   5      189.50      251.78    106.54 o 
 -10   4   5     5030.10     5365.52    445.33 o 
  -8   4   5     6084.41     6569.30    334.80 o 
  -6   4   5      558.45      650.64     74.85 o 
  -4   4   5     4007.46     3976.07    135.61 o 
  -2   4   5      473.11      513.96     70.48 o 
   0   4   5     1393.18     1398.98    104.79 o 
   2   4   5      317.36      239.24     78.94 o 
   4   4   5     1255.75     1254.13    154.66 o 
   6   4   5    10436.23    10164.01    464.29 o 
   8   4   5      685.47      738.81    143.78 o 
  10   4   5        0.16      -38.11    130.85 o 
  12   4   5     1260.62     1452.83    248.47 o 
  14   4   5     1186.72     1282.13    248.57 o 
  16   4   5     1519.79     1603.61    322.16 o 
  18   4   5      133.51      530.00    275.40 o 
  20   4   5       15.96      -83.12    244.20 o 
  22   4   5      260.00      265.00    306.61 o 
 -27   5   5      250.73       70.48    247.99 o 
 -25   5   5        1.34      -94.30    207.74 o 
 -23   5   5     1230.78     1026.07    265.88 o 
 -21   5   5     1146.59     1345.61    257.51 o 
 -19   5   5       84.59       37.82    185.77 o 
 -17   5   5     4084.16     3816.64    506.48 o 
 -15   5   5        2.86      -69.80    139.89 o 
 -13   5   5       16.87     -116.75    116.75 o 
 -11   5   5     1351.79     1486.86    216.98 o 
  -9   5   5      199.68      213.28    102.75 o 
  -7   5   5     2816.16     2623.37    167.01 o 
  -5   5   5        8.59      -34.90     66.88 o 
  -3   5   5       49.58       44.72     71.74 o 
  -1   5   5     5643.62     5399.94    247.02 o 
   1   5   5     1628.93     1558.21    202.40 o 
   3   5   5      986.93     1071.18    193.84 o 
   5   5   5     2824.37     2662.25    238.36 o 
   7   5   5      174.05       84.28    144.85 o 
   9   5   5      239.94      104.41    164.87 o 
  11   5   5       16.30     -142.90    142.90 o 
  13   5   5       19.05      112.47    167.11 o 
  15   5   5     1974.31     1579.60    280.65 o 
  17   5   5        2.82     -136.49    296.21 o 
  19   5   5      196.64      150.68    280.55 o 
  21   5   5      475.81      613.12    348.12 o 
 -26   6   5     3742.97     3307.25    555.96 o 
 -24   6   5    13439.60    13654.02   1096.36 o 
 -22   6   5      387.23      612.92    246.72 o 
 -20   6   5     1824.45     1585.92    272.10 o 
 -18   6   5     7403.90     7460.25    421.51 o 
 -16   6   5     5853.54     5742.90    438.13 o 
 -14   6   5    11288.06    11329.97    454.95 o 
 -12   6   5      662.18      843.02    187.91 o 
 -10   6   5    22279.56    20737.09    590.86 o 
  -8   6   5    16659.94    15579.31    512.40 o 
  -6   6   5      280.80      265.10    124.24 o 
  -4   6   5     2030.70     2100.17    193.74 o 
  -2   6   5    10143.86     9817.26    339.95 o 
   0   6   5    15090.17    14992.34    532.82 o 
   2   6   5      284.92      312.34    209.30 o 
   4   6   5      463.73      463.80    161.37 o 
   6   6   5    15529.68    15258.90    700.90 o 
   8   6   5    10011.65     9412.37    497.92 o 
  10   6   5     1814.07     1657.47    271.51 o 
  12   6   5     5616.53     5688.95    688.46 o 
  14   6   5     2057.75     2131.67    317.40 o 
  16   6   5     2530.64     2550.26    358.62 o 
  18   6   5      296.32      675.43    327.31 o 
  20   6   5      944.70      680.68    348.12 o 
 -23   7   5     9464.55     9381.75    578.31 o 
 -21   7   5      176.94       -7.58    206.67 o 
 -19   7   5      325.77      334.02    218.24 o 
 -17   7   5    29166.60    29112.30    818.53 o 
 -15   7   5      903.66      755.05    234.77 o 
 -13   7   5       30.82       20.12    283.96 o 
 -11   7   5    10350.86     9857.60    437.84 o 
  -9   7   5      653.88      518.14    183.93 o 
  -7   7   5    24456.34    23626.72    590.17 o 
  -5   7   5     4136.34     3762.89    268.60 o 
  -3   7   5     6001.06     5796.85    327.70 o 
  -1   7   5    24057.00    23438.03    719.27 o 
   1   7   5     1069.83      778.77    207.06 o 
   3   7   5       32.76        6.22    147.28 o 
   5   7   5    22143.92    21083.36    759.71 o 
   7   7   5      502.38      244.39    194.72 o 
   9   7   5     4286.64     3836.09    447.37 o 
  11   7   5      606.74      584.15    215.81 o 
  13   7   5     1411.82     1797.35    415.68 o 
  15   7   5    14657.20    15491.82    718.98 o 
  17   7   5      215.79      805.40    332.56 o 
  19   7   5     1709.90     2119.90    467.59 o 
 -22   8   5      306.97      451.65    264.42 o 
 -20   8   5     1492.21     1162.07    287.16 o 
 -18   8   5     1360.10     1622.86    391.47 o 
 -16   8   5     3845.00     3758.32    361.34 o 
 -14   8   5     1257.73     1068.46    340.05 o 
 -12   8   5     1414.76     1325.20    293.87 o 
 -10   8   5    15015.92    15448.66    600.38 o 
  -8   8   5     3930.85     4598.04    311.95 o 
  -6   8   5      133.49      109.46    132.01 o 
  -4   8   5     2662.85     2530.53    238.46 o 
  -2   8   5     6574.45     6706.76    522.71 o 
   0   8   5     8202.90     8027.00    432.21 o 
   2   8   5      255.40      244.00    170.90 o 
   4   8   5      117.40      322.26    171.29 o 
   6   8   5     5741.53     5933.15    589.20 o 
   8   8   5     2210.20     2477.55    302.04 o 
  10   8   5     1170.25     1291.07    243.81 o 
  12   8   5     5349.15     5433.18    438.04 o 
  14   8   5      145.32      359.39    246.92 o 
  16   8   5      428.25     1390.13    333.44 o 
 -19   9   5        3.62     -397.11    397.11 o 
 -17   9   5      627.54      570.25    321.77 o 
 -15   9   5      488.94      936.74    583.27 o 
 -13   9   5      639.71      550.32    228.84 o 
 -11   9   5       34.91       66.20    175.66 o 
  -9   9   5        7.16      -40.25    138.04 o 
  -7   9   5      120.28       63.97    140.96 o 
  -5   9   5      831.47      728.70    177.12 o 
  -3   9   5     1040.70     1366.12    210.56 o 
  -1   9   5        1.51      445.62    188.49 o 
   1   9   5        9.14       57.55    155.44 o 
   3   9   5        7.40      251.00    188.20 o 
   5   9   5      736.00      820.66    216.20 o 
   7   9   5      953.12      710.04    249.45 o 
   9   9   5      904.74      713.05    332.85 o 
  11   9   5      107.92      192.29    183.83 o 
  13   9   5       44.00      793.45    260.72 o 
 -16  10   5     2251.49     1858.21    336.65 o 
 -14  10   5      372.35       18.96    222.03 o 
 -12  10   5       10.69        6.03    193.74 o 
 -10  10   5     1043.69      958.71    219.50 o 
  -8  10   5     7290.44     6888.35    419.76 o 
  -6  10   5     1758.21     1949.49    260.53 o 
  -4  10   5     1480.61     1881.73    248.57 o 
  -2  10   5      960.84      978.83    379.22 o 
   0  10   5     1007.62     1296.71    268.60 o 
   2  10   5     3385.58     3434.21    405.28 o 
   4  10   5     1385.42     1324.81    263.54 o 
   6  10   5     3224.17     3358.58    364.93 o 
   8  10   5      192.81     1036.86    311.76 o 
  10  10   5        9.37      565.00    296.21 o 
 -11  11   5     6714.65     7603.15    901.74 o 
  -9  11   5      127.90       91.38    225.43 o 
  -7  11   5     3595.82     3561.85    395.36 o 
  -5  11   5      115.85      506.67    355.60 o 
  -3  11   5       15.13       73.20    200.65 o 
  -1  11   5    13339.07    13313.20    634.21 o 
   1  11   5      169.44      613.02    312.15 o 
   3  11   5      159.66      927.21    317.98 o 
   5  11   5     4345.91     4657.14    885.89 o 
 -28   0   6    15847.13    17172.52   1007.99 o 
 -26   0   6     3667.15     3902.09    550.80 o 
 -24   0   6     4457.97     3907.34    519.60 o 
 -22   0   6     9001.46     9409.84    654.72 o 
 -20   0   6    16425.25    17861.17    705.76 o 
 -18   0   6     7068.25     6563.76   1140.49 o 
 -16   0   6     1872.28     2144.50    820.96 o 
 -14   0   6     1087.45     1461.20    530.00 o 
 -12   0   6    12745.09    11845.78    442.70 o 
 -10   0   6    31485.50    31720.99   1699.07 o 
  -8   0   6     1171.02     1450.11    433.86 o 
  -6   0   6    56727.21    59103.50   2104.35 o 
  -4   0   6     3986.59     3813.83    483.24 o 
  -2   0   6      236.80      -98.77    181.88 o 
   0   0   6     3490.44     2681.11    415.68 o 
   2   0   6      507.93      675.43    249.45 o 
   4   0   6    31615.39    29788.12   1304.20 o 
   6   0   6     1719.13     1428.82    337.71 o 
   8   0   6     1861.15     1491.23    342.96 o 
  10   0   6     7473.67     7731.47    675.43 o 
  12   0   6     9172.41     8531.72    748.24 o 
  14   0   6     5454.99     5372.52    483.24 o 
  16   0   6    12413.38    11586.91    722.19 o 
  18   0   6      266.97      441.63    280.55 o 
  20   0   6     2793.44     3273.42    519.60 o 
  22   0   6     1184.61     1605.56    415.68 o 
 -27   1   6     1522.73     1254.72    287.94 o 
 -25   1   6     6050.66     6473.45    444.45 o 
 -23   1   6     4777.17     4817.64    388.65 o 
 -21   1   6     2110.92     2065.76    251.58 o 
 -19   1   6    14094.61    13816.56    466.13 o 
 -17   1   6     2041.08     2170.75    374.27 o 
 -15   1   6     1109.05     1175.00    242.25 o 
 -13   1   6    33704.29    34414.64    641.60 o 
 -11   1   6     2767.27     2940.96    239.73 o 
  -9   1   6     1651.55     2045.34    363.48 o 
  -7   1   6     2343.47     2558.23    265.29 o 
  -5   1   6      264.37      166.43    200.06 o 
  -3   1   6    33322.82    33946.76    994.67 o 
  -1   1   6     3682.72     3425.75    315.84 o 
   1   1   6     7111.62     7147.33    265.78 o 
   3   1   6    24383.30    23984.46    566.45 o 
   5   1   6     1307.23     1168.49    151.85 o 
   7   1   6     4513.54     3538.62    244.88 o 
   9   1   6    11350.32    11192.42    503.46 o 
  11   1   6     6196.48     6430.19    407.90 o 
  13   1   6     2189.15     2011.12    284.64 o 
  15   1   6     1056.43      784.60    296.21 o 
  17   1   6      317.64      623.52    280.55 o 
  19   1   6     6291.01     5823.59    540.40 o 
  21   1   6      323.39      590.08    223.98 o 
 -26   2   6        2.54     -193.84    205.99 o 
 -24   2   6      533.02      280.26    384.47 o 
 -22   2   6      147.00     -241.67    241.67 o 
 -20   2   6     1253.43     1157.21    211.53 o 
 -18   2   6      992.46     1160.32    200.26 o 
 -16   2   6     2909.38     2750.03    236.13 o 
 -14   2   6      914.39     1363.21    338.78 o 
 -12   2   6       59.24      188.20    112.86 o 
 -10   2   6     4383.97     4683.87    500.35 o 
  -8   2   6     2074.85     2286.53    184.90 o 
  -6   2   6     7194.83     7396.38    292.51 o 
  -4   2   6      472.41      380.29    102.75 o 
  -2   2   6      256.47      310.98     94.30 o 
   0   2   6     1316.77     1358.54    143.78 o 
   2   2   6     1607.31     1505.91    160.69 o 
   4   2   6     1445.96     1597.97    167.30 o 
   6   2   6      973.75      976.30    156.41 o 
   8   2   6     1692.15     1826.23    256.54 o 
  10   2   6      187.49      -55.02    143.39 o 
  12   2   6     1117.90     1205.53    235.93 o 
  14   2   6      903.54      828.64    234.38 o 
  16   2   6     2465.09     1771.79    384.47 o 
  18   2   6     1236.20     1236.64    363.67 o 
  20   2   6       18.78      166.23    265.00 o 
 -27   3   6       75.86     -198.41    198.41 o 
 -25   3   6      229.43     -164.87    324.79 o 
 -23   3   6      224.05     -149.32    319.34 o 
 -21   3   6      292.23      170.12    187.23 o 
 -19   3   6    13895.08    13454.45    488.39 o 
 -17   3   6     2400.40     2867.95    254.21 o 
 -15   3   6     3321.11     3327.57    251.88 o 
 -13   3   6     4315.92     5175.96    592.51 o 
 -11   3   6     2029.39     2181.05    169.34 o 
  -9   3   6     5338.81     5518.73    613.41 o 
  -7   3   6     6610.68     6578.34    268.40 o 
  -5   3   6     2354.95     2313.65    184.51 o 
  -3   3   6     3822.16     3468.24    202.78 o 
  -1   3   6     2885.22     2644.17    195.69 o 
   1   3   6     2389.88     2083.16    183.24 o 
   3   3   6    18463.32    18106.82    492.67 o 
   5   3   6     2007.74     1785.49    187.91 o 
   7   3   6     1703.89     1609.35    237.10 o 
   9   3   6      409.18      239.34    169.73 o 
  11   3   6      155.91      159.33    166.43 o 
  13   3   6     5512.10     5225.54    670.28 o 
  15   3   6      643.32      673.87    233.11 o 
  17   3   6     2527.77     2738.27    467.59 o 
  19   3   6      417.13      114.32    280.55 o 
  21   3   6      376.30      233.80    285.80 o 
 -26   4   6     9720.99     9660.74    558.78 o 
 -24   4   6      129.33      -51.62    353.37 o 
 -22   4   6    12507.35    12929.79    931.29 o 
 -20   4   6     4706.52     4597.74    357.93 o 
 -18   4   6      894.99      586.97    194.13 o 
 -16   4   6     2209.97     1893.89    228.84 o 
 -14   4   6     1581.31     1435.05    199.58 o 
 -12   4   6    25822.14    25363.51    620.12 o 
 -10   4   6     5032.52     5034.42    229.52 o 
  -8   4   6      134.94       96.82     84.87 o 
  -6   4   6    17679.07    17524.23    365.71 o 
  -4   4   6     9896.05     9894.64    265.39 o 
  -2   4   6    10537.60    10074.48    270.74 o 
   0   4   6    14348.34    13958.69    394.49 o 
   2   4   6      273.28      253.43    119.28 o 
   4   4   6     3667.96     3728.67    320.80 o 
   6   4   6    10311.82     9746.10    532.53 o 
   8   4   6      719.14      520.67    191.61 o 
  10   4   6    14400.82    14419.67    610.49 o 
  12   4   6      476.86      504.34    212.21 o 
  14   4   6      443.69      322.94    223.39 o 
  16   4   6     1883.50     1753.51    309.62 o 
  18   4   6      348.12      249.45    285.80 o 
  20   4   6     3976.46     4000.86    587.16 o 
 -25   5   6     1329.72      507.45    277.05 o 
 -23   5   6      799.00      700.70    356.57 o 
 -21   5   6      523.44      547.98    199.97 o 
 -19   5   6    29897.28    30376.06    895.03 o 
 -17   5   6     2743.07     2734.48    286.68 o 
 -15   5   6     2774.85     2750.91    265.29 o 
 -13   5   6    20963.69    20394.32    818.23 o 
 -11   5   6     1420.55     1424.35    195.79 o 
  -9   5   6     5553.59     5281.14    297.76 o 
  -7   5   6    14148.04    13707.49    389.53 o 
  -5   5   6     3561.69     3417.49    223.20 o 
  -3   5   6    14259.78    13303.57    382.63 o 
  -1   5   6     1363.54     1340.85    210.08 o 
   1   5   6     1175.72     1318.00    328.67 o 
   3   5   6    33130.76    32901.53    955.69 o 
   5   5   6     3406.21     3664.22    349.38 o 
   7   5   6     1964.18     2086.95    288.43 o 
   9   5   6     5060.08     4460.97    395.75 o 
  11   5   6      765.39     1110.45    488.39 o 
  13   5   6     9358.67     8660.14    963.86 o 
  15   5   6      988.57     1647.06    394.88 o 
  17   5   6     3569.36     4624.38    607.96 o 
  19   5   6     3713.49     4265.86    602.72 o 
 -22   6   6     5783.67     6120.47    536.51 o 
 -20   6   6      808.39      994.58    249.64 o 
 -18   6   6       41.03      -50.65    176.73 o 
 -16   6   6      675.86      429.29    309.13 o 
 -14   6   6     1542.71     1572.21    232.92 o 
 -12   6   6    10648.66    10291.55    430.16 o 
 -10   6   6      314.65      126.67    142.90 o 
  -8   6   6     1710.59     1723.08    193.55 o 
  -6   6   6     2027.49     2205.45    204.53 o 
  -4   6   6     4629.34     4591.81    260.43 o 
  -2   6   6     3422.35     3779.51    251.20 o 
   0   6   6     6500.63     6371.96    392.45 o 
   2   6   6      385.22      476.24    173.04 o 
   4   6   6     2142.32     2170.55    271.61 o 
   6   6   6     1641.95     1521.27    236.13 o 
   8   6   6      854.78      460.40    205.70 o 
  10   6   6     6360.20     6918.39    477.60 o 
  12   6   6      192.96      483.24    213.48 o 
  14   6   6      309.48      337.71    301.36 o 
  16   6   6      346.39      233.80    301.36 o 
 -21   7   6       85.63     -226.80    226.80 o 
 -19   7   6      242.56     -190.73    190.73 o 
 -17   7   6      754.93      755.82    223.20 o 
 -15   7   6     1315.36     1733.10    264.71 o 
 -13   7   6      983.79     1081.39    225.34 o 
 -11   7   6      311.43      327.60    179.94 o 
  -9   7   6      245.53      437.36    151.07 o 
  -7   7   6     1005.30     1114.15    175.86 o 
  -5   7   6     2038.50     2246.86    220.57 o 
  -3   7   6     2245.58     2269.12    220.28 o 
  -1   7   6      425.60      565.97    258.49 o 
   1   7   6      316.03      366.30    166.72 o 
   3   7   6      266.64      240.41    168.95 o 
   5   7   6      286.15      548.86    171.68 o 
   7   7   6     2457.37     2614.03    313.12 o 
   9   7   6     1264.08     1111.04    238.46 o 
  11   7   6      477.06      670.28    311.76 o 
  13   7   6       73.74      296.21    285.80 o 
 -18   8   6     1413.99     1347.75    284.15 o 
 -16   8   6      100.79      -36.16    205.60 o 
 -14   8   6      498.83      560.82    229.52 o 
 -12   8   6     2174.04     2033.58    322.55 o 
 -10   8   6     7025.75     6601.87    365.52 o 
  -8   8   6     1053.87     1084.89    194.81 o 
  -6   8   6     8516.34     8603.08    493.16 o 
  -4   8   6      866.00      946.85    201.72 o 
  -2   8   6      161.01      461.47    180.72 o 
   0   8   6      579.60      792.96    244.20 o 
   2   8   6      415.15      616.52    190.54 o 
   4   8   6     5014.61     5124.63    414.71 o 
   6   8   6      299.40      424.33    194.91 o 
   8   8   6      287.30      661.04    243.42 o 
  10   8   6      876.44     1000.22    323.52 o 
  12   8   6     2115.61     2015.40    385.25 o 
 -15   9   6      379.47       90.60    225.63 o 
 -13   9   6    15708.58    15397.72    627.99 o 
 -11   9   6     1859.43     1766.73    294.16 o 
  -9   9   6      785.88      800.35    228.06 o 
  -7   9   6     2075.60     2088.60    293.09 o 
  -5   9   6      198.66      406.64    171.87 o 
  -3   9   6    15544.10    15265.51    645.97 o 
  -1   9   6     3343.61     3496.52    362.41 o 
   1   9   6     1399.95     2065.66    293.58 o 
   3   9   6    11976.93    11689.08    682.14 o 
   5   9   6      511.77     1270.08    321.97 o 
   7   9   6     2350.66     2413.78    535.15 o 
   9   9   6     5131.03     6634.14    640.92 o 
 -10  10   6     2899.38     2574.86    353.75 o 
  -8  10   6      671.65     1365.44    282.69 o 
  -6  10   6     8116.38     8732.27    506.48 o 
  -4  10   6      278.79      877.14    355.89 o 
  -2  10   6      203.06      963.76    332.56 o 
   0  10   6      644.44     1496.58    357.64 o 
   2  10   6      279.05     1296.13    334.41 o 
   4  10   6     4169.74     5354.73    572.77 o 
 -25   1   7     2448.43     2125.15    537.78 o 
 -23   1   7      367.31     -158.75    198.51 o 
 -21   1   7     1127.87      894.64    272.78 o 
 -19   1   7      340.81      223.59    231.46 o 
 -17   1   7     1544.48     1473.83    224.56 o 
 -15   1   7     9171.13     9653.65    605.24 o 
 -13   1   7       88.56      122.00    308.07 o 
 -11   1   7      123.33      378.74    171.29 o 
  -9   1   7     5176.21     5311.28    355.89 o 
  -7   1   7      104.87       81.66    137.94 o 
  -5   1   7     1994.77     1538.19    258.97 o 
  -3   1   7     1329.96     1227.01    235.06 o 
  -1   1   7     2239.78     2591.87    353.37 o 
   1   1   7     2776.06     2703.57    205.31 o 
   3   1   7      140.44      131.82    112.09 o 
   5   1   7     1290.90     1288.94    173.82 o 
   7   1   7     5246.81     5247.22    304.08 o 
   9   1   7      661.58      643.93    169.54 o 
  11   1   7      196.43       36.75    163.22 o 
  13   1   7      299.02      156.80    363.67 o 
  15   1   7     1319.53     1439.23    374.07 o 
  17   1   7     1022.98      627.50    222.03 o 
 -24   2   7    10149.02     9754.46   1054.75 o 
 -22   2   7     6774.72     6906.43    434.93 o 
 -20   2   7       51.68     -103.82    255.96 o 
 -18   2   7     6420.47     7214.79    506.48 o 
 -16   2   7     2640.96     3171.16    427.83 o 
 -14   2   7     6805.53     6537.81    326.63 o 
 -12   2   7       55.68      256.93    131.04 o 
 -10   2   7        6.17      262.96    110.04 o 
  -8   2   7    21487.76    20653.10    551.19 o 
  -6   2   7     3551.85     3434.60    323.72 o 
  -4   2   7      201.53      369.89    108.29 o 
  -2   2   7    11395.98    12020.57    380.20 o 
   0   2   7     1330.98     1285.44    169.54 o 
   2   2   7     6214.35     5614.68    290.66 o 
   4   2   7      685.79      532.92    139.30 o 
   6   2   7        2.77      -12.05    119.77 o 
   8   2   7     7969.88     7862.03    369.50 o 
  10   2   7      275.51      151.07    189.66 o 
  12   2   7       37.10     -158.94    158.94 o 
  14   2   7     4966.25     5123.56    735.22 o 
  16   2   7      280.90      348.12    285.80 o 
 -23   3   7      359.00     -208.23    263.44 o 
 -21   3   7     2880.34     2661.47    299.70 o 
 -19   3   7       17.93      -35.68    167.11 o 
 -17   3   7     1270.54     1251.41    506.86 o 
 -15   3   7    11524.04    12087.64    489.46 o 
 -13   3   7      167.61      235.93    114.81 o 
 -11   3   7     2359.52     2749.26    209.49 o 
  -9   3   7     9566.69     9921.95    350.84 o 
  -7   3   7      454.96      636.16    145.43 o 
  -5   3   7     1350.42     1582.42    292.51 o 
  -3   3   7     2073.76     2695.30    253.82 o 
  -1   3   7     4599.33     4752.12    263.64 o 
   1   3   7    11081.70    10500.66    384.86 o 
   3   3   7       16.25      -34.51    191.80 o 
   5   3   7     1022.92     1051.06    177.02 o 
   7   3   7     5723.45     5409.27    383.21 o 
   9   3   7      622.58      954.23    222.13 o 
  11   3   7        0.07       96.05    181.98 o 
  13   3   7      156.78       40.05    183.34 o 
  15   3   7     1058.62     1340.55    368.92 o 
 -22   4   7      646.57      532.63    231.46 o 
 -20   4   7      143.97       90.60    186.65 o 
 -18   4   7     2990.36     2957.00    294.26 o 
 -16   4   7       72.23      141.05    154.47 o 
 -14   4   7      570.43      817.26    253.14 o 
 -12   4   7       39.05       69.51    231.95 o 
 -10   4   7       20.25       14.00     94.59 o 
  -8   4   7     3374.73     3747.53    299.41 o 
  -6   4   7       23.30      317.40    233.99 o 
  -4   4   7       65.93      216.20    169.54 o 
  -2   4   7      670.76     1254.23    301.75 o 
   0   4   7      332.60      360.07    153.98 o 
   2   4   7      901.25     1151.19    239.04 o 
   4   4   7     1282.34     1352.61    239.73 o 
   6   4   7      253.60      180.91    172.07 o 
   8   4   7      958.72     1014.41    242.16 o 
  10   4   7       46.45      242.93    192.29 o 
  12   4   7       37.92      415.68    265.00 o 
  14   4   7     1210.77     1543.14    379.32 o 
 -21   5   7     1121.08     1060.10    258.29 o 
 -19   5   7        6.39      -53.66    187.42 o 
 -17   5   7       26.15     -152.62    159.33 o 
 -15   5   7      775.48      689.62    305.25 o 
 -13   5   7       14.16      114.90    156.90 o 
 -11   5   7        3.82      -43.16    111.60 o 
  -9   5   7     1168.94     1305.17    167.79 o 
  -7   5   7       30.94      199.38    182.95 o 
  -5   5   7      176.50      297.08    159.23 o 
  -3   5   7        0.03      431.91    301.45 o 
  -1   5   7        2.52      284.73    147.76 o 
   1   5   7     3526.64     3860.88    331.20 o 
   3   5   7      193.83      282.69    163.71 o 
   5   5   7       26.62       22.46    151.75 o 
   7   5   7      312.75      291.93    197.44 o 
   9   5   7        0.17       36.36    342.96 o 
  11   5   7       76.85      259.85    259.85 o 
  13   5   7       28.17       25.96    239.04 o 
 -18   6   7     2516.37     2628.13    514.64 o 
 -16   6   7     2735.72     2787.46    325.17 o 
 -14   6   7     5585.27     5151.46    369.11 o 
 -12   6   7       75.62      102.27    136.78 o 
 -10   6   7        0.55       66.69    130.75 o 
  -8   6   7     6455.11     6278.05    561.01 o 
  -6   6   7     2925.60     2968.37    234.09 o 
  -4   6   7      928.52     1084.40    164.97 o 
  -2   6   7     4702.58     5378.26    369.79 o 
   0   6   7      210.75      386.71    240.50 o 
   2   6   7     1313.54     1144.77    228.35 o 
   4   6   7      207.06      338.78    179.65 o 
   6   6   7      102.76      390.21    174.98 o 
   8   6   7     5729.73     6058.45    639.07 o 
  10   6   7       35.03      353.37    254.60 o 
  12   6   7       19.50      384.47    254.60 o 
 -17   7   7     2394.84     2698.02    444.84 o 
 -15   7   7     6124.08     5697.80    473.23 o 
 -13   7   7      183.54      375.14    203.27 o 
 -11   7   7        0.40      -62.99    170.02 o 
  -9   7   7    10588.44    10084.01    453.30 o 
  -7   7   7     1460.04     1642.59    280.46 o 
  -5   7   7      476.85      561.79    158.84 o 
  -3   7   7      805.07     1380.12    233.80 o 
  -1   7   7     1543.69     1764.59    261.99 o 
   1   7   7     6321.30     6637.84    523.20 o 
   3   7   7      198.49      619.63    249.25 o 
   5   7   7     2107.57     3076.28    415.78 o 
   7   7   7     2989.18     4133.75    481.30 o 
   9   7   7      105.96      540.11    236.42 o 
 -12   8   7      801.29      807.44    230.39 o 
 -10   8   7      117.21      283.37    255.28 o 
  -8   8   7     3391.71     4355.49    368.43 o 
  -6   8   7      528.07      805.89    296.21 o 
  -4   8   7      299.64      882.88    274.82 o 
  -2   8   7     4712.78     5747.18    535.44 o 
   0   8   7       35.17      622.06    241.57 o 
   2   8   7     1315.41     2092.59    362.12 o 
   4   8   7       89.87      842.05    253.72 o 
   6   8   7      140.40      882.10    255.47 o 
 -14   0   8      478.39     1452.45    514.45 o 
 -12   0   8     3249.03     3739.75    818.33 o 
 -10   0   8    15262.99    14691.96    780.22 o 
  -8   0   8      219.73      784.31    266.17 o 
  -6   0   8     2541.94     2527.13    597.56 o 
  -4   0   8     3316.93     3299.38    545.55 o 
  -2   0   8     3437.14     2634.35    498.80 o 
   0   0   8     1199.65      956.08    368.92 o 
   2   0   8     2909.92     2675.86    504.04 o 
   4   0   8      819.30     1106.76    379.32 o 
   6   0   8       39.11     -146.98    146.98 o 
   8   0   8      146.21      -79.81    200.06 o 
  10   0   8      224.66      -82.24    215.62 o 
  12   0   8     5744.20     5310.21    566.36 o 
 -15   1   8     1210.94     3330.58    722.19 o 
 -13   1   8     5475.95     5601.85   1043.57 o 
 -11   1   8     1191.53     1691.20    311.95 o 
  -9   1   8      188.89      518.92    163.22 o 
  -7   1   8       47.96       50.26    157.00 o 
  -5   1   8     6400.30     6411.24    466.72 o 
  -3   1   8     4033.40     3498.76    391.18 o 
  -1   1   8      130.23      -66.49    178.29 o 
   1   1   8       79.32     -170.61    170.61 o 
   3   1   8     2263.86     1547.13    300.68 o 
   5   1   8     7169.22     5998.38    335.09 o 
   7   1   8     2381.57     1975.74    235.35 o 
   9   1   8     1922.59     1799.98    238.75 o 
  11   1   8       95.32      161.08    218.24 o 
 -18   2   8      260.37      883.27    561.21 o 
 -16   2   8     1159.69     1460.03    587.16 o 
 -14   2   8       89.54      185.97    275.40 o 
 -12   2   8      224.17      465.26    389.72 o 
 -10   2   8     1911.12     2014.92    320.22 o 
  -8   2   8      491.73      576.66    170.51 o 
  -6   2   8      454.29      447.95    188.11 o 
  -4   2   8       20.24       59.10    167.30 o 
  -2   2   8      225.08       25.86    223.39 o 
   0   2   8     1003.59      794.81    242.16 o 
   2   2   8     1052.25      823.68    165.65 o 
   4   2   8       91.28       90.02    217.56 o 
   6   2   8      611.88      766.81    310.59 o 
   8   2   8      800.65      688.26    185.58 o 
  10   2   8      168.44      452.04    254.60 o 
 -19   3   8     1878.23     3704.66    982.04 o 
 -17   3   8       21.64      748.24    555.96 o 
 -15   3   8      152.23     1465.28    602.72 o 
 -13   3   8      234.90      638.59    306.61 o 
 -11   3   8     4483.32     4387.38   1033.95 o 
  -9   3   8     1161.34     1129.02    319.54 o 
  -7   3   8      807.91     1247.13    336.74 o 
  -5   3   8      111.56      350.55    259.56 o 
  -3   3   8       10.29      -12.54    208.23 o 
  -1   3   8     4490.67     4755.32    317.01 o 
   1   3   8     2997.34     3416.42    312.15 o 
   3   3   8     2333.01     2655.25    527.38 o 
   5   3   8      148.65      293.58    218.24 o 
   7   3   8      332.86      779.35    265.00 o 
   9   3   8       24.48      488.39    249.45 o 
 -16   4   8     1176.60     1441.75    352.20 o 
 -14   4   8      768.31     1710.25    787.22 o 
 -12   4   8       82.68      195.79    224.66 o 
 -10   4   8     2387.87     1548.01    360.17 o 
  -8   4   8      919.84     1352.32    212.99 o 
  -6   4   8      241.00     1039.59    415.29 o 
  -4   4   8     9182.33    10798.51    511.04 o 
  -2   4   8      438.68      834.47    191.80 o 
   0   4   8      841.94     1070.01    199.38 o 
   2   4   8      348.66      463.90    465.06 o 
   4   4   8      833.37     1262.59    306.61 o 
   6   4   8     3463.69     4208.70    493.64 o 
   8   4   8      103.20      207.84    233.80 o 
 -15   5   8      332.66      245.07    555.96 o 
 -13   5   8     1721.00     2101.63    477.99 o 
 -11   5   8     9348.14     9035.96    898.92 o 
  -9   5   8     1197.20     1901.66    670.28 o 
  -7   5   8     1347.96     2503.60    321.58 o 
  -5   5   8     1801.75     3090.96    327.22 o 
  -3   5   8      670.22      550.80    504.04 o 
  -1   5   8     4719.45     5201.24    428.51 o 
   1   5   8     2134.24     3043.91    379.03 o 
   3   5   8     5212.12     6363.50    482.17 o 
   5   5   8      915.23     1584.75    316.91 o 
   7   5   8       60.92      675.43    254.60 o 
 -12   6   8      324.85      593.97    535.15 o 
 -10   6   8       52.10     1081.68    304.18 o 
  -8   6   8      306.02     1312.07    303.30 o 
  -6   6   8       99.34      955.21    366.30 o 
  -4   6   8     2846.40     5579.20    594.94 o 
  -2   6   8      160.87      727.44    488.39 o 
   0   6   8      526.75     1392.08    282.98 o 
   2   6   8       96.12      353.37    493.64 o 
   4   6   8       74.59      894.25    257.22 o 
 -11   1   9        5.51     1015.09    779.35 o 
  -9   1   9      113.49      950.73    333.15 o 
  -7   1   9     1743.30     2458.01    593.87 o 
  -5   1   9      349.42      368.92    265.88 o 
  -3   1   9        0.77        5.15    306.61 o 
  -1   1   9      212.11      316.91    363.67 o 
   1   1   9      287.23       62.31    311.76 o 
 -10   2   9      444.44     2067.99    581.91 o 
  -8   2   9      187.85     1221.08    504.04 o 
  -6   2   9     3217.13     4317.77    950.83 o 
  -4   2   9        3.36      342.96    410.53 o 
  -2   2   9       55.48      311.76    467.59 o 
  -7   3   9     1640.08     2410.86    696.23 o 
  -5   3   9      288.03      337.71    394.88 o 
  -3   3   9       56.86      488.39    431.23 o 
  -1   3   9      279.55      815.80    519.60 o 
                                                 
